# Supplementary material for: Paramedic interactions with the packaging of medications and medical supplies: Poor package design has the potential to impact patient outcomes
Source: PLoS One. 2021 Aug 11;16(8):e0255099. doi: 10.1371/journal.pone.0255099 (PMC8357099; doi:10.1371/journal.pone.0255099)
Supplement: S2 File — (XLSX) [file pone.0255099.s002.xlsx]

## Sheet: General
25	2016-11-17 15:01:49	Complete	1	1095	9	1	2		<em>Fire Department</em> - an organization from which fire and EMS services are provided, regardless		1		1	0															0																	0
27	2016-11-17 15:01:14	Complete	1	4455	9	1	1		<em>Fire Department</em> - an organization from which fire and EMS services are provided, regardless		1		1	1	1		3	4							3			0	1	1		3										5			0	0
30	2016-11-17 15:02:14	Complete	1	7476	7	2	1		<em>Hospital</em> - refers to EMS agencies that are under the direct control of a hospital, regardle		3		1	0															0																	0
31	2016-11-17 15:01:48	Complete	1	5312	5	1	1		<em>Hospital</em> - refers to EMS agencies that are under the direct control of a hospital, regardle		2		1	0															0																	0
37	2016-11-17 15:07:02	Complete	1	1199	9	2	2		Other - Please specify	College	6	educational	1	1		2	3	4							3	4	reading glasses with increased strength	0	0																	0
46	2016-11-17 15:02:37	Complete	1	6189	7	2	1		<em>Fire Department</em> - an organization from which fire and EMS services are provided, regardless		2		0
64	2016-11-17 15:09:55	Complete	1	10184	3	1	1		<em>Government, Non-Fire Department</em> - are operated directly by a federal, state, county, or loc		1		1	0															0																	1		2
73	2016-11-17 15:14:46	Complete	1	1222	6	2	1		<em>Private</em> - are operated under the direct control of a for-profit or not-for-profit organizat		1		1	1	1					6			1					0	1			3						1	2	3	4	5			0	0
80	2016-11-17 15:16:20	Complete	1	1066	6	1	1		<em>Government, Non-Fire Department</em> - are operated directly by a federal, state, county, or loc		1		1	0															0																	0
83	2016-11-17 15:16:34	Complete	1	8808	9	1	1		<em>Private</em> - are operated under the direct control of a for-profit or not-for-profit organizat		3		1	0															1			3										5			0	0
88	2016-11-17 15:13:28	Complete	1	1079	7	1	1		<em>Private</em> - are operated under the direct control of a for-profit or not-for-profit organizat		1		1	1		2	3	4	5				1					0	0																	1
94	2016-11-17 15:16:09	Complete	1	457	5	1	1		<em>Government, Non-Fire Department</em> - are operated directly by a federal, state, county, or loc		3		1	0															0																	0
103	2016-11-17 15:15:45	Complete	1	1407	8	1	1		<em>Private</em> - are operated under the direct control of a for-profit or not-for-profit organizat		1		1	0															0																	0
111	2016-11-17 15:21:14	Complete	1	917	8	2	1		<em>Government, Non-Fire Department</em> - are operated directly by a federal, state, county, or loc		1		1	0															1			3							2	3		5			1	0
112	2016-11-17 15:20:50	Complete	1	3230	6	1	3		<em>Hospital</em> - refers to EMS agencies that are under the direct control of a hospital, regardle		1		1	0															1			3	4												0	0
120	2016-11-17 15:19:37	Complete	1	4089	7	2	1		<em>Private</em> - are operated under the direct control of a for-profit or not-for-profit organizat		1		1	0															0																	0
124	2016-11-17 15:19:00	Complete	1	3907	6	2	1		<em>Government, Non-Fire Department</em> - are operated directly by a federal, state, county, or loc		1		1	0															0																	0
132	2016-11-17 15:24:45	Complete	1	1910	7	2	1		<em>Government, Non-Fire Department</em> - are operated directly by a federal, state, county, or loc		1		1	0															0																	0
143	2016-11-17 15:27:32	Complete	1	6952	7	1	1		<em>Hospital</em> - refers to EMS agencies that are under the direct control of a hospital, regardle		4		0
153	2016-11-17 15:31:41	Complete	1	5230	5	1	1		<em>Air Medical</em> - an organization which provides air ambulance services, regardless of the type		3		1	0															0																	0
157	2016-11-17 15:34:27	Complete	1	3441	8	1	1		<em>Fire Department</em> - an organization from which fire and EMS services are provided, regardless		1		1	0															1		2		4					1	2						0	0
161	2016-11-17 15:37:06	Complete	1	7337	4	2	1		<em>Government, Non-Fire Department</em> - are operated directly by a federal, state, county, or loc		1		1	1					5					2				0	0																	0
162	2016-11-17 15:38:46	Complete	1	8302	8	1	1		<em>Fire Department</em> - an organization from which fire and EMS services are provided, regardless		1		1	0															1				4							3		5			0	0
163	2016-11-17 15:33:47	Complete	1	5311	5	1	1		<em>Hospital</em> - refers to EMS agencies that are under the direct control of a hospital, regardle		4		0
169	2016-11-17 15:33:03	Complete	1	4893	5	2	1		<em>Government, Non-Fire Department</em> - are operated directly by a federal, state, county, or loc		1		0
181	2016-11-17 15:44:51	Complete	1	7221	9	2	5		<em>Government, Non-Fire Department</em> - are operated directly by a federal, state, county, or loc		1		1	1		2	3	4		6			1			4	Glasses	0	1	1		3	4		6			1	2	3		5			0	0
188	2016-11-17 15:46:12	Complete	1	4559	5	1	1		<em>Private</em> - are operated under the direct control of a for-profit or not-for-profit organizat		3		1	0															0																	0
189	2016-11-17 15:47:26	Complete	1	4270	7	1	3		<em>Private</em> - are operated under the direct control of a for-profit or not-for-profit organizat		1		1	0															0																	0
192	2016-11-17 16:03:54	Complete	1	1154	7	2	2		<em>Government, Non-Fire Department</em> - are operated directly by a federal, state, county, or loc		1		1	1			3	4		6			1	2				0	0																	1			3
194	2016-11-17 15:46:37	Complete	1	10835	6	2	1		<em>Hospital</em> - refers to EMS agencies that are under the direct control of a hospital, regardle		2		1	0															0																	0
196	2016-11-17 15:49:09	Complete	1	4183	4	1	1		<em>Private</em> - are operated under the direct control of a for-profit or not-for-profit organizat		3		1	0															1					5	6				2			5			0	0
200	2016-11-17 15:49:51	Complete	1	41	9	2	1		<em>Fire Department</em> - an organization from which fire and EMS services are provided, regardless		1		1	0															0																	0
203	2016-11-17 15:51:58	Complete	1	12032	6	2	1		<em>Private</em> - are operated under the direct control of a for-profit or not-for-profit organizat		3		1	0															0																	0
212	2016-11-17 15:57:40	Complete	1	11328	6	1	1		<em>Private</em> - are operated under the direct control of a for-profit or not-for-profit organizat		3		1	1				4								4	Re-read labels	0	1		2							1	2	3	4				0	0
222	2016-11-17 16:07:53	Complete	1	11460	4	1	1		<em>Private</em> - are operated under the direct control of a for-profit or not-for-profit organizat		1		1	0															1			3										5	6	Two hands, focusing	0	0
223	2016-11-17 16:06:38	Complete	1	3318	8	1	1		<em>Fire Department</em> - an organization from which fire and EMS services are provided, regardless		1		1	1		2									3			0	1	1		3	4								4	5			0	0
227	2016-11-17 16:05:16	Complete	1	2775	8	0
229	2016-11-17 16:02:53	Complete	1	6988	7	0
234	2016-11-17 16:15:36	Complete	1	6871	6	1	7	Paramedic in Hospital	<em>Private</em> - are operated under the direct control of a for-profit or not-for-profit organizat		4		1	1			3						1		3			0	1	1	2	3	4					1	2		4	5			0	1
244	2016-11-17 16:21:54	Complete	1	4499	6	2	1		<em>Private</em> - are operated under the direct control of a for-profit or not-for-profit organizat		3		1	0															0																	0
260	2016-11-17 16:29:31	Complete	1	11253	9	1	5		<em>Fire Department</em> - an organization from which fire and EMS services are provided, regardless		1		1	0															0																	0
261	2016-11-17 16:28:10	Complete	1	11176	4	2	1		<em>Private</em> - are operated under the direct control of a for-profit or not-for-profit organizat		1		1	0															0																	0
271	2016-11-17 16:40:12	Complete	1	7263	8	1	6		<em>Fire Department</em> - an organization from which fire and EMS services are provided, regardless		1		1	0															1	1			4						2		4				0	0
273	2016-11-17 16:39:25	Complete	1	6744	9	2	1		<em>Government, Non-Fire Department</em> - are operated directly by a federal, state, county, or loc		3		1	0															1	1	2		4						2			5			0	0
280	2016-11-17 16:46:13	Complete	1	8615	5	2	1		<em>Private</em> - are operated under the direct control of a for-profit or not-for-profit organizat		1		1	1	1		3	4		6			1	2				0	1	1	2	3	4						2		4	5			1	1	1		3
284	2016-11-17 16:47:20	Complete	1	9121	7	2	5		<em>Government, Non-Fire Department</em> - are operated directly by a federal, state, county, or loc		6	Education	1	0															0																	0
285	2016-11-17 16:44:32	Complete	1	6206	4	2	1		<em>Fire Department</em> - an organization from which fire and EMS services are provided, regardless		1		1	0															0																	1
297	2016-11-17 16:53:30	Complete	1	4015	5	2	1		<em>Government, Non-Fire Department</em> - are operated directly by a federal, state, county, or loc		1		1	0															1				4						2		4	5			0	0
298	2016-11-17 16:53:56	Complete	1	2235	8	1	1		<em>Hospital</em> - refers to EMS agencies that are under the direct control of a hospital, regardle		3		1	1				4		6			1					0	0																	1	1
299	2016-11-17 16:56:55	Complete	1	5958	5	2	3		<em>Government, Non-Fire Department</em> - are operated directly by a federal, state, county, or loc		1		1	0															0																	0
300	2016-11-17 16:52:26	Complete	1	6430	9	0
302	2016-11-17 17:01:56	Complete	1	3918	6	1	1		<em>Government, Non-Fire Department</em> - are operated directly by a federal, state, county, or loc		1		1	1				4						2				0	0																	0
304	2016-11-17 16:58:06	Complete	1	3847	8	1			<em>Fire Department</em> - an organization from which fire and EMS services are provided, regardless		1		1	1	1					6			1		3	4	Magnifying glass	0	0																	0
307	2016-11-17 16:58:49	Complete	1	9386	4	0
321	2016-11-17 17:15:25	Complete	1	6893	7	1	1		<em>Hospital</em> - refers to EMS agencies that are under the direct control of a hospital, regardle		1		1	0															0																	0
356	2016-11-17 18:02:36	Complete	1	4936	9	1	1		<em>Private</em> - are operated under the direct control of a for-profit or not-for-profit organizat		1		1	0															0																	0
359	2016-11-17 18:06:36	Complete	1	4806	5	2	2		<em>Private</em> - are operated under the direct control of a for-profit or not-for-profit organizat		1		1	0															0																	0
364	2016-11-17 18:24:01	Complete	1	2289	9	2	1		<em>Private</em> - are operated under the direct control of a for-profit or not-for-profit organizat		1		1	1		2	3	4								4	stronger glasses		0																	0
368	2016-11-17 18:26:19	Complete	1	5979	9	1	1		<em>Hospital</em> - refers to EMS agencies that are under the direct control of a hospital, regardle		1		1	0															0																	0
370	2016-11-17 18:27:53	Complete	1	9387	4	1	1		<em>Private</em> - are operated under the direct control of a for-profit or not-for-profit organizat		4		1	0															0																	0
371	2016-11-17 18:27:26	Complete	1	11188	7	1	1		<em>Government, Non-Fire Department</em> - are operated directly by a federal, state, county, or loc		1		1	0															0																	0
374	2016-11-17 18:34:36	Complete	1	9628	7	1	1		<em>Private</em> - are operated under the direct control of a for-profit or not-for-profit organizat		3		1	0															0																	0
376	2016-11-17 18:38:24	Complete	1	2548	7	2	1		<em>Air Medical</em> - an organization which provides air ambulance services, regardless of the type		2		1	1		2		4		6			1		3			0	0																	0
382	2016-11-17 18:50:43	Complete	1	9889	4	1	1		<em>Private</em> - are operated under the direct control of a for-profit or not-for-profit organizat		3		1	1			3	4						2				0	1	1	2	3	4						2			5			0	0
383	2016-11-17 19:10:13	Complete	1	404	6	2	1		<em>Private</em> - are operated under the direct control of a for-profit or not-for-profit organizat		1		1	0															0																	1			3
386	2016-11-17 18:49:40	Complete	1	12567	8	1	1		<em>Fire Department</em> - an organization from which fire and EMS services are provided, regardless		1		1	0															0																	0
387	2016-11-17 18:52:42	Complete	1	462	6	1	1		<em>Private</em> - are operated under the direct control of a for-profit or not-for-profit organizat		3		1	0															0																	0
389	2016-11-17 18:52:41	Complete	1	4065	9	0
390	2016-11-17 19:09:04	Complete	1	2572	7	2	1		<em>Government, Non-Fire Department</em> - are operated directly by a federal, state, county, or loc		1		1	0															1	1	2	3	4					1	2	3		5			1	0
398	2016-11-17 19:26:47	Complete	1	8753	6	2	1		<em>Fire Department</em> - an organization from which fire and EMS services are provided, regardless		1		1	0															0																	0
404	2016-11-17 19:25:28	Complete	1	2203	4	2	1		<em>Government, Non-Fire Department</em> - are operated directly by a federal, state, county, or loc		1		1	0															1			3							2						0	1
418	2016-11-17 19:38:15	Complete	1	7813	9	1	1		<em>Fire Department</em> - an organization from which fire and EMS services are provided, regardless		1		1	0															0																	0
432	2016-11-17 20:15:55	Complete	1	5215	9	1	6		<em>Hospital</em> - refers to EMS agencies that are under the direct control of a hospital, regardle		1		1	0															0																	0
437	2016-11-17 20:28:48	Complete	1	8653	7	1	1		Other - Please specify	Government and Air Medical	3		1	1							7	Many medication use the same color of tops (gray, lite gray, or white) so it makes grabbing the wrong medication easy.			3			0	1			3										5			0	0
445	2016-11-17 20:43:30	Complete	1	985	9	1	1		<em>Fire Department</em> - an organization from which fire and EMS services are provided, regardless		1		1	1				4							3			0	0																	0
469	2016-11-17 21:34:20	Complete	1	1852	7	1	1		<em>Air Medical</em> - an organization which provides air ambulance services, regardless of the type		3		1	0															1							7	attempting to use a vial access needle on a medication						6	used at actual hypodermic needle access vial	0	0
472	2016-11-17 21:46:46	Complete	1	1166	9	2	1		<em>Fire Department</em> - an organization from which fire and EMS services are provided, regardless		1		1	0															1				4						2			5			0	0
473	2016-11-17 21:48:57	Complete	1	545	7	1	1		<em>Private</em> - are operated under the direct control of a for-profit or not-for-profit organizat		1		1	1		2	3	4		6			1		3			1	1			3							2		4				1	0
476	2016-11-17 22:06:10	Complete	1	604	5	2	1		<em>Private</em> - are operated under the direct control of a for-profit or not-for-profit organizat		3		1	0															0																	0
480	2016-11-17 22:17:05	Complete	1	10857	7	2	1		<em>Hospital</em> - refers to EMS agencies that are under the direct control of a hospital, regardle		1		1	0															0																	0
482	2016-11-17 22:16:04	Complete	1	1606	3	1	7	emergency room tech	<em>Hospital</em> - refers to EMS agencies that are under the direct control of a hospital, regardle		4		0
485	2016-11-17 22:25:40	Complete	1	7729	6	2	1		<em>Fire Department</em> - an organization from which fire and EMS services are provided, regardless		1		1	0															0																	0
491	2016-12-02 23:20:12	Complete	1	4216	6	1	1		<em>Fire Department</em> - an organization from which fire and EMS services are provided, regardless		1		1	1		2									3			0	1	1			4						2						0	0
497	2016-11-17 23:06:35	Complete	1	172	7	1	1		<em>Fire Department</em> - an organization from which fire and EMS services are provided, regardless		1		1	0															0																	0
498	2016-11-17 23:39:16	Complete	1	7258	7	2	1		<em>Hospital</em> - refers to EMS agencies that are under the direct control of a hospital, regardle		1		1	1		2		4					1		3			0	1			3	4			7	Glass ampules- always a pain to open. With a high chance of cutting yourself.	1	2	3		5	6	Two hands, gauze, and a knee.	0	1	1
499	2016-11-17 23:30:14	Complete	1	11917	9	2	5		Other - Please specify	Air & Ground	1		1	0															0																	0
505	2016-11-18 00:16:04	Complete	1	2918	7	1	1		<em>Fire Department</em> - an organization from which fire and EMS services are provided, regardless		3		1	0															0																	0
511	2016-11-18 01:56:33	Complete	1	2563	6	1	1		<em>Hospital</em> - refers to EMS agencies that are under the direct control of a hospital, regardle		1		1	0															0																	0
513	2016-11-18 02:28:05	Complete	1	8623	9	1	6		Other - Please specify	Industrial	1		1	0															0																	0
521	2016-11-18 05:30:32	Complete	1	6797	6	1	1		<em>Private</em> - are operated under the direct control of a for-profit or not-for-profit organizat		3		1	0															0																	0
523	2016-11-18 06:32:08	Complete	1	8006	5	1	1		<em>Fire Department</em> - an organization from which fire and EMS services are provided, regardless		1		1	0															0																	0
524	2016-11-18 06:32:29	Complete	1	5713	5	2	1		<em>Private</em> - are operated under the direct control of a for-profit or not-for-profit organizat		1		1	0															1	1	2	3	4						2						0	0
533	2016-11-18 08:01:48	Complete	1	359	7	1	1		<em>Private</em> - are operated under the direct control of a for-profit or not-for-profit organizat		1		1	0															0																	0
535	2016-11-18 08:05:18	Complete	1	4410	8	1	1		<em>Fire Department</em> - an organization from which fire and EMS services are provided, regardless		1		0
537	2016-11-18 08:16:12	Complete	1	11026	9	2	1		<em>Private</em> - are operated under the direct control of a for-profit or not-for-profit organizat		1		1	0															0																	0
543	2016-11-18 08:30:39	Complete	1	9065	3	2	1		<em>Private</em> - are operated under the direct control of a for-profit or not-for-profit organizat		1		1	0															1			3	4	5	6					3	4	5			0	1	1		3
545	2016-11-18 08:30:47	Complete	1	2685	6	2	1		<em>Fire Department</em> - an organization from which fire and EMS services are provided, regardless		1		1	1		2	3	4					1		3			0	0																	0
546	2016-11-18 08:40:06	Complete	1	4222	8	2	1		<em>Government, Non-Fire Department</em> - are operated directly by a federal, state, county, or loc		1		1	0															1		2								2		4				0	0
548	2016-11-18 08:44:02	Complete	1	25	4	1	1		<em>Hospital</em> - refers to EMS agencies that are under the direct control of a hospital, regardle		1		1	0															0																	0
555	2016-11-18 09:20:20	Complete	1	5216	5	2	1		<em>Private</em> - are operated under the direct control of a for-profit or not-for-profit organizat		2		1	0															0																	0
556	2016-11-18 09:25:08	Complete	1	2778	2	1	1		<em>Fire Department</em> - an organization from which fire and EMS services are provided, regardless		1		1	0															0																	0
558	2016-11-18 09:31:37	Complete	1	719	9	1	5		<em>Private</em> - are operated under the direct control of a for-profit or not-for-profit organizat		3		1	0															0																	0
573	2016-11-18 10:54:19	Complete	1	5578	9	1	1		<em>Private</em> - are operated under the direct control of a for-profit or not-for-profit organizat		1		1	0															1				4					1							0	0
581	2016-11-18 11:26:43	Complete	1	8138	7	1	2		<em>Private</em> - are operated under the direct control of a for-profit or not-for-profit organizat		3		1	0															0																	0
591	2016-11-18 11:54:57	Complete	1	288	3	1	2		<em>Hospital</em> - refers to EMS agencies that are under the direct control of a hospital, regardle		1		1	0															0																	0
593	2016-11-18 12:01:30	Complete	1	1573	8	1	1		<em>Private</em> - are operated under the direct control of a for-profit or not-for-profit organizat		1		1	0															1				4						2						0	0
594	2016-11-18 12:04:11	Complete	1	3171	5	2	1		<em>Hospital</em> - refers to EMS agencies that are under the direct control of a hospital, regardle		1		1	0															0																	0
595	2016-11-18 12:12:14	Complete	1	6076	7	2	1		<em>Hospital</em> - refers to EMS agencies that are under the direct control of a hospital, regardle		1		1	1			3			6			1					0	0																	0
600	2016-11-18 12:34:43	Complete	1	108	8	1	1		<em>Private</em> - are operated under the direct control of a for-profit or not-for-profit organizat		1		1	0															0																	0
601	2016-11-18 12:40:20	Complete	1	1458	8	0
603	2016-11-18 12:48:23	Complete	1	11942	5	2	1		<em>Private</em> - are operated under the direct control of a for-profit or not-for-profit organizat		3		1	0															0																	0
606	2016-11-18 13:02:13	Complete	1	6004	6	1	5		<em>Government, Non-Fire Department</em> - are operated directly by a federal, state, county, or loc		6	research and analysis of EMS nationally	0
611	2016-11-18 13:16:17	Complete	1	7509	8	1	1		<em>Private</em> - are operated under the direct control of a for-profit or not-for-profit organizat		3		1	0															1							7	safety seal added by employer impossible to open without scissors		2	3		5			0	0
613	2016-11-18 13:40:10	Complete	1	3628	9	1	1		<em>Hospital</em> - refers to EMS agencies that are under the direct control of a hospital, regardle		1		1	0															0																	0
619	2016-11-18 14:12:34	Complete	1	4603	9	1	1		<em>Government, Non-Fire Department</em> - are operated directly by a federal, state, county, or loc		1		1	0															0																	0
636	2016-11-18 16:05:35	Complete	1	11900	5	2	1		<em>Private</em> - are operated under the direct control of a for-profit or not-for-profit organizat		3		1	0															0																	0
637	2016-11-18 16:13:27	Complete	1	4345	3	1	1		<em>Government, Non-Fire Department</em> - are operated directly by a federal, state, county, or loc		1		1	1	1		3	4					1					0	1	1			4						2	3		5			0	0
647	2016-11-18 18:51:27	Complete	1	9172	6	1	1		<em>Fire Department</em> - an organization from which fire and EMS services are provided, regardless		1		1	1			3			6			1		3	4	Glasses with magnifiers	0	1		2	3	4					1	2	3	4	5			0	0
650	2016-11-18 19:50:20	Complete	1	2570	7	2	1		<em>Private</em> - are operated under the direct control of a for-profit or not-for-profit organizat		1		1	0															1	1									2						0	0
659	2016-11-18 21:07:39	Complete	1	11928	9	1	1		<em>Hospital</em> - refers to EMS agencies that are under the direct control of a hospital, regardle		3		1	0															0																	0
663	2016-11-18 22:56:59	Complete	1	2979	8	1	1		<em>Government, Non-Fire Department</em> - are operated directly by a federal, state, county, or loc		1		1	0															1		2									3					0	1			3
665	2016-11-19 01:23:26	Complete	1	6258	5	2	1		<em>Private</em> - are operated under the direct control of a for-profit or not-for-profit organizat		1		1	0															0																	0
666	2016-11-19 01:58:33	Complete	1	6277	5	1	1		<em>Private</em> - are operated under the direct control of a for-profit or not-for-profit organizat		3		1	1				4					1					0	1				4			7	Could only be opened from one end			3		5			0	1
670	2016-11-19 07:31:56	Complete	1	1258	5	2	1		<em>Private</em> - are operated under the direct control of a for-profit or not-for-profit organizat		3		1	1		2		4		6			1		3			0	0																	0
675	2016-11-19 09:14:06	Complete	1	3612	2	0
677	2016-11-19 09:44:48	Complete	1	4000	8	1	1		<em>Hospital</em> - refers to EMS agencies that are under the direct control of a hospital, regardle		3		1	0															0																	0
678	2016-11-19 09:48:33	Complete	1	11868	8	1	2		<em>Government, Non-Fire Department</em> - are operated directly by a federal, state, county, or loc		1		1	0															1	1		3							2	3					1	0
690	2016-11-19 13:50:03	Complete	1	1787	1
693	2016-11-19 14:29:10	Complete	1	1049	9	1	5		<em>Private</em> - are operated under the direct control of a for-profit or not-for-profit organizat		1		0
705	2016-11-19 17:42:25	Complete	1	4970	8	1	1		<em>Private</em> - are operated under the direct control of a for-profit or not-for-profit organizat		1		1	0															0																	0
712	2016-11-19 19:16:30	Complete	1	2265	5	1	1		<em>Private</em> - are operated under the direct control of a for-profit or not-for-profit organizat		1		0
726	2016-11-20 00:17:51	Complete	1	8163	5	1	1		<em>Hospital</em> - refers to EMS agencies that are under the direct control of a hospital, regardle		1		1	0															0																	0
728	2016-11-20 00:56:06	Complete	1	12213	9	1	5		Other - Please specify	Contractor for the US Army	1		1	0															1					5								5			0	0
729	2016-11-20 02:33:01	Complete	1	6923	2	1	1		<em>Private</em> - are operated under the direct control of a for-profit or not-for-profit organizat		3		1	1	1								1					0	0																	0
737	2016-11-20 09:49:42	Complete	1	4201	7	2	1		<em>Fire Department</em> - an organization from which fire and EMS services are provided, regardless		1		1	0															0																	0
750	2016-11-20 18:02:03	Complete	1	10579	9	2	1		<em>Fire Department</em> - an organization from which fire and EMS services are provided, regardless		1		1	0															1			3											6	Brute force	0	0
753	2016-11-20 19:02:18	Complete	1	9842	9	1	1		<em>Air Medical</em> - an organization which provides air ambulance services, regardless of the type		6	Air Medical	1	0															0																	0
755	2016-11-20 20:05:17	Complete	1	1141	9	2	2		<em>Private</em> - are operated under the direct control of a for-profit or not-for-profit organizat		3		1	1		2	3						1		3			0	0
757	2016-11-20 21:33:02	Complete	1	7883	5	1	1		<em>Government, Non-Fire Department</em> - are operated directly by a federal, state, county, or loc		3		1	0															0																	0
759	2016-11-20 22:20:25	Complete	1	11640	4	1	1		<em>Private</em> - are operated under the direct control of a for-profit or not-for-profit organizat		1		1	0															0																	0
781	2016-11-21 11:15:38	Complete	1	998	4	2	1		<em>Private</em> - are operated under the direct control of a for-profit or not-for-profit organizat		3		1	0															0																	0
787	2016-11-21 13:59:04	Complete	1	11723	7	2	6		<em>Fire Department</em> - an organization from which fire and EMS services are provided, regardless		1		1	0															0																	0
789	2016-11-21 14:58:26	Complete	1	4749	8	2	7	all of the above	<em>Fire Department</em> - an organization from which fire and EMS services are provided, regardless		1		1	0															0																	0
790	2016-11-21 15:06:43	Complete	1	6338	7	1	1		<em>Private</em> - are operated under the direct control of a for-profit or not-for-profit organizat		3		1	0															0																	1	1
792	2016-11-21 15:34:03	Complete	1	1761	7	1	1		<em>Air Medical</em> - an organization which provides air ambulance services, regardless of the type		6	911 (scene) and critical care air medical transfers	1	0															1		2					7	Accidentally depressing a carpuject when not wanting to.		2			5			0	0
797	2016-11-21 19:20:45	Complete	1	8092	7	1	1		<em>Fire Department</em> - an organization from which fire and EMS services are provided, regardless		1		1	0															1				4									5			0	0
799	2016-11-22 02:41:34	Complete	1	10569	3	2	1		<em>Private</em> - are operated under the direct control of a for-profit or not-for-profit organizat		3		1	0															0																	0
800	2016-11-21 21:11:44	Complete	1	2784	4	1	1		<em>Hospital</em> - refers to EMS agencies that are under the direct control of a hospital, regardle		3		1	0															1				4	5								5			0	0
801	2016-11-21 21:14:30	Complete	1	12441	9	0
812	2016-11-22 11:42:45	Complete	1	9682	9	2	5		<em>Fire Department</em> - an organization from which fire and EMS services are provided, regardless		1		1	0															0																	0
814	2016-11-22 12:45:39	Complete	1	1174	7	1	1		<em>Air Medical</em> - an organization which provides air ambulance services, regardless of the type		6	air medical 911 scene & Interfacilty transports	1	0															0																	0
820	2016-11-22 15:22:23	Complete	1	6400	8	2	6		Other - Please specify	city ems	1		1	0															0																	0
822	2016-11-22 16:52:22	Complete	1	9048	7	1	1		<em>Fire Department</em> - an organization from which fire and EMS services are provided, regardless		1		1	1	1	2	3						1					0	1	1		3						1	2						0	0
834	2016-11-23 08:26:30	Complete	1	8347	5	1	4		<em>Private</em> - are operated under the direct control of a for-profit or not-for-profit organizat		3		1	0															0																	0
837	2016-11-23 11:48:44	Complete	1	10563	9	1	2		<em>Private</em> - are operated under the direct control of a for-profit or not-for-profit organizat		6	Education	1	0															1	1	2	3								3	4				0	0
844	2016-11-23 12:42:56	Complete	1	7696	2	1	1		<em>Fire Department</em> - an organization from which fire and EMS services are provided, regardless		1		1	0															0																	0
847	2016-11-23 12:43:39	Complete	1	9036	3	2	1		<em>Hospital</em> - refers to EMS agencies that are under the direct control of a hospital, regardle		1		1	0															0																	1			3
849	2016-11-23 12:49:15	Complete	1	3744	6	2	1		<em>Private</em> - are operated under the direct control of a for-profit or not-for-profit organizat		3		1	0															1				4	5				1	2	3		5			1	0
850	2016-11-23 12:46:38	Complete	1	10759	7	1	1		<em>Fire Department</em> - an organization from which fire and EMS services are provided, regardless		1		1	0															1	1	2	3	4						2			5			0	0
859	2016-11-23 12:47:58	Complete	1	2318	9	1	1		<em>Hospital</em> - refers to EMS agencies that are under the direct control of a hospital, regardle		1		1	0															0																	0
869	2016-11-23 12:51:28	Complete	1	2040	6	2	1		<em>Hospital</em> - refers to EMS agencies that are under the direct control of a hospital, regardle		1		1	0															0																	0
872	2016-11-23 12:54:14	Complete	1	11159	7	2	1		<em>Government, Non-Fire Department</em> - are operated directly by a federal, state, county, or loc		1		1	0															0																	0
876	2016-11-23 12:52:05	Complete	1	3850	5	2	1		<em>Fire Department</em> - an organization from which fire and EMS services are provided, regardless		1		1	0															0																	0
892	2016-11-23 13:58:07	Complete	1	5269	4	2	1		<em>Private</em> - are operated under the direct control of a for-profit or not-for-profit organizat		1		1	1	1		3	4					1		3			0	1							7	Narcotic safety seal not easy to get off with gloves on				4	5			0	0
902	2016-11-23 13:04:16	Complete	1	5341	7	2	1		<em>Private</em> - are operated under the direct control of a for-profit or not-for-profit organizat		3		1	0															0																	0
904	2016-11-23 13:04:25	Complete	1	8848	7	1	1		<em>Private</em> - are operated under the direct control of a for-profit or not-for-profit organizat		1		1	0															0																	0
914	2016-11-23 13:11:44	Complete	1	12480	3	1	1		<em>Private</em> - are operated under the direct control of a for-profit or not-for-profit organizat		2		1	1							7	No standardized packaging. Every medication should have a standard color for the medication label and cap.			3			0	0																	0
922	2016-11-23 13:17:56	Complete	1	7876	4	2	1		<em>Government, Non-Fire Department</em> - are operated directly by a federal, state, county, or loc		3		1	1		2		4						2				0	1		2							1	2						0	1	1
927	2016-11-23 13:16:31	Complete	1	7136	7	1	1		<em>Fire Department</em> - an organization from which fire and EMS services are provided, regardless		1		1	0															0																	0
938	2016-11-23 13:28:15	Complete	1	11520	9	1	1		<em>Hospital</em> - refers to EMS agencies that are under the direct control of a hospital, regardle		4		1	0															0																	0
944	2016-11-23 13:30:36	Complete	1	9188	7	1	1		<em>Fire Department</em> - an organization from which fire and EMS services are provided, regardless		1		1	0															0																	0
955	2016-11-23 13:35:47	Complete	1	2589	8	0
962	2016-11-23 13:48:22	Complete	1	3772	7	2	1		<em>Private</em> - are operated under the direct control of a for-profit or not-for-profit organizat		5		1	0															1				4					1	2						0	0
976	2016-11-23 13:50:48	Complete	1	6520	7	1	1		<em>Private</em> - are operated under the direct control of a for-profit or not-for-profit organizat		1		1	0															1							7	Medications "shrink wrapped" together by the ambulance company.	1							1	0
978	2016-11-23 13:57:11	Complete	1	6663	8	2	1				3		1	0															0																	0
981	2016-11-23 13:55:38	Complete	1	9182	7	2	5		<em>Government, Non-Fire Department</em> - are operated directly by a federal, state, county, or loc		1		1	0															0																	0
985	2016-11-23 14:11:58	Complete	1	2789	7	2	1		<em>Fire Department</em> - an organization from which fire and EMS services are provided, regardless		1		1	1		2	3	4					1			4	Used a marker to highlight raised but clear marking, reading glasses for small rint	0	1	1	2	3	4					1	2	3					0	0
989	2016-11-23 14:06:58	Complete	1	8625	9		5		<em>Private</em> - are operated under the direct control of a for-profit or not-for-profit organizat		1		0
992	2016-11-23 14:29:18	Complete	1	6716	6	1	1		<em>Government, Non-Fire Department</em> - are operated directly by a federal, state, county, or loc		1		1	1							7	Labels wearing away because of frequency of them being checked.				4	Exchanged medication with supervisor	0	0																	0
1003	2016-11-23 14:20:19	Complete	1	3809	7	2	2		<em>Government, Non-Fire Department</em> - are operated directly by a federal, state, county, or loc		4		1	0															0																	0
1006	2016-11-23 14:25:49	Complete	1	4563	4	1	1		<em>Government, Non-Fire Department</em> - are operated directly by a federal, state, county, or loc		1		1	0															0																	0
1014	2016-11-23 14:38:38	Complete	1	10817	3	0
1016	2016-11-23 14:41:45	Complete	1	2096	6	1	1		<em>Government, Non-Fire Department</em> - are operated directly by a federal, state, county, or loc		3		1	0															0																	0
1028	2016-11-23 15:01:00	Complete	1	10865	7	0
1029	2016-11-23 15:08:19	Complete	1	2958	8	1	1		<em>Air Medical</em> - an organization which provides air ambulance services, regardless of the type		2		1	0															0																	0
1033	2016-11-23 15:20:19	Complete	1	6791	7	2	1		<em>Fire Department</em> - an organization from which fire and EMS services are provided, regardless		1		1	0															0																	0
1035	2016-11-23 15:20:33	Complete	1	3135	7	1	1		<em>Fire Department</em> - an organization from which fire and EMS services are provided, regardless		1		1	0															0																	0
1036	2016-11-23 15:21:56	Complete	1	9137	9	1	1		<em>Hospital</em> - refers to EMS agencies that are under the direct control of a hospital, regardle		2		1	0															0																	0
1041	2016-11-23 15:33:41	Complete	1	7126	6	2	1		<em>Fire Department</em> - an organization from which fire and EMS services are provided, regardless		1		1	0															0																	0
1042	2016-11-23 15:30:21	Complete	1	3590	4	1	1		<em>Government, Non-Fire Department</em> - are operated directly by a federal, state, county, or loc		1		1	0															0																	0
1048	2016-11-23 15:42:36	Complete	1	2885	8	2	1		<em>Private</em> - are operated under the direct control of a for-profit or not-for-profit organizat		3		1	0															0																	0
1050	2016-11-23 15:49:41	Complete	1	5401	6	1	1		<em>Fire Department</em> - an organization from which fire and EMS services are provided, regardless		1		1	0															0																	0
1056	2016-11-23 16:08:04	Complete	1	7556	4	1	1		<em>Government, Non-Fire Department</em> - are operated directly by a federal, state, county, or loc		1		1	0															0																	0
1060	2016-11-23 16:29:14	Complete	1	9084	6	1	1		<em>Hospital</em> - refers to EMS agencies that are under the direct control of a hospital, regardle		1		1	0															0																	0
1066	2016-11-23 16:59:18	Complete	1	1440	8	2	5		<em>Private</em> - are operated under the direct control of a for-profit or not-for-profit organizat		1		1	0															0																	0
1076	2016-11-23 17:26:17	Complete	1	11718	4	1	1		<em>Air Medical</em> - an organization which provides air ambulance services, regardless of the type		3		1	1				4							3			0	0																	0
1087	2016-11-23 18:25:04	Complete	1	2356	4	1	1		<em>Private</em> - are operated under the direct control of a for-profit or not-for-profit organizat		1		1	1				4							3			0	1				4							3					0	0
1092	2016-11-23 18:37:38	Complete	1	10315	4	1	1		<em>Hospital</em> - refers to EMS agencies that are under the direct control of a hospital, regardle		1		1	0															0																	0
1093	2016-11-23 18:41:20	Complete	1	5061	8	1	1		<em>Hospital</em> - refers to EMS agencies that are under the direct control of a hospital, regardle		1		1	0															0																	0
1096	2016-11-23 18:45:46	Complete	1	7460	9	2	1		<em>Private</em> - are operated under the direct control of a for-profit or not-for-profit organizat		1		1	0															1				4							3		5			0	0
1099	2016-11-23 19:12:43	Complete	1	4968	6	2	3		<em>Fire Department</em> - an organization from which fire and EMS services are provided, regardless		1		1	0															1					5					2						0	1			3
1119	2016-11-23 20:52:51	Complete	1	2004	8	2	1		<em>Government, Non-Fire Department</em> - are operated directly by a federal, state, county, or loc		1		1	0															0																	0
1121	2016-11-23 20:57:09	Complete	1	7357	6	1	5		<em>Private</em> - are operated under the direct control of a for-profit or not-for-profit organizat		2		1	0															1	1	2		4	5					2	3		5			0	0
1125	2016-11-23 21:14:18	Complete	1	7711	8	2	1		<em>Government, Non-Fire Department</em> - are operated directly by a federal, state, county, or loc		1		1	0															0																	0
1143	2016-11-23 23:00:07	Complete	1	11576	6	1	1		<em>Government, Non-Fire Department</em> - are operated directly by a federal, state, county, or loc		1		1	0															0																	0
1148	2016-11-24 00:06:37	Complete	1	6293	7	2	1		<em>Private</em> - are operated under the direct control of a for-profit or not-for-profit organizat		1		1	0															0																	0
1153	2016-11-24 01:22:28	Complete	1	11824	8	1	4		<em>Hospital</em> - refers to EMS agencies that are under the direct control of a hospital, regardle		4		1	0															0																	0
1154	2016-11-24 01:38:41	Complete	1	9974	8	1	1		<em>Hospital</em> - refers to EMS agencies that are under the direct control of a hospital, regardle		3		1	0															0																	0
1157	2016-11-24 04:45:55	Complete	1	6077	7	1	1		<em>Fire Department</em> - an organization from which fire and EMS services are provided, regardless		1		1	0															1			3	4									5			0	0
1164	2016-11-24 07:59:09	Complete	1	6288	8	1	1		<em>Hospital</em> - refers to EMS agencies that are under the direct control of a hospital, regardle		3		1	0															0																	1			3
1167	2016-11-24 08:23:50	Complete	1	2994	6	1	1		<em>Air Medical</em> - an organization which provides air ambulance services, regardless of the type		6	Air medical	1	0															0																	0
1168	2016-11-24 08:29:36	Complete	1	1934	4	2	1		<em>Hospital</em> - refers to EMS agencies that are under the direct control of a hospital, regardle		3		1	0															1			3										5			0	0
1172	2016-11-24 09:28:22	Complete	1	8941	8	1	1		<em>Hospital</em> - refers to EMS agencies that are under the direct control of a hospital, regardle		1		1	0															0																	0
1174	2016-11-24 10:03:36	Complete	1	7734	6	1	2		<em>Hospital</em> - refers to EMS agencies that are under the direct control of a hospital, regardle		1		1	0															0																	0
1176	2016-11-24 10:09:37	Complete	1	3988	4	2	1		<em>Private</em> - are operated under the direct control of a for-profit or not-for-profit organizat		1		1	0															1			3	4									5			0	0
1192	2016-11-24 14:15:05	Complete	1	6666	5	1	1		<em>Private</em> - are operated under the direct control of a for-profit or not-for-profit organizat		3		1	0															0																	0
1200	2016-12-03 13:07:51	Complete	1	2294	6	2	1		<em>Air Medical</em> - an organization which provides air ambulance services, regardless of the type				1	0															1	1	2	3	4	5				1	2	3	4	5			0	0
1203	2016-11-24 18:36:18	Complete	1	11090	5	1	1		<em>Private</em> - are operated under the direct control of a for-profit or not-for-profit organizat		3		1	1		2	3	4							3			0	0																	1			3
1208	2016-11-24 20:37:13	Complete	1	6199	4	0
1211	2016-11-24 21:00:28	Complete	1	6399	3	2	1		<em>Hospital</em> - refers to EMS agencies that are under the direct control of a hospital, regardle		1		1	1		2	3	4		6			1		3			0	1	1								1	2			5			0	1
1213	2016-11-24 21:24:02	Complete	1	2590	9	1	1		<em>Hospital</em> - refers to EMS agencies that are under the direct control of a hospital, regardle		4		0
1214	2016-11-24 21:30:36	Complete	1	5205	8	0
1217	2016-11-24 23:15:26	Complete	1	4243	5	2	1		<em>Government, Non-Fire Department</em> - are operated directly by a federal, state, county, or loc		3		1	0															0																	0
1220	2016-11-25 01:03:45	Complete	1	10868	8	2	1		<em>Private</em> - are operated under the direct control of a for-profit or not-for-profit organizat		3		1	0															0																	0
1225	2016-11-25 07:55:00	Complete	1	2526	7	0
1227	2016-11-25 08:34:59	Complete	1	1850	8	1	1		<em>Air Medical</em> - an organization which provides air ambulance services, regardless of the type		1		1	0															0																	0
1228	2016-11-25 08:45:02	Complete	1	7286	8	1	1		<em>Private</em> - are operated under the direct control of a for-profit or not-for-profit organizat		3		1	0															0																	0
1233	2016-11-25 10:21:36	Complete	1	5972	4	2	1		<em>Hospital</em> - refers to EMS agencies that are under the direct control of a hospital, regardle		1		1	0															0																	0
1240	2016-11-25 12:12:11	Complete	1	8965	7	1	1		<em>Hospital</em> - refers to EMS agencies that are under the direct control of a hospital, regardle		4		0
1243	2016-11-25 12:44:17	Complete	1	10525	5	2	1		<em>Fire Department</em> - an organization from which fire and EMS services are provided, regardless		1		1	0															1				4					1							0	0
1263	2016-11-25 21:14:34	Complete	1	9264	8	1	1		<em>Government, Non-Fire Department</em> - are operated directly by a federal, state, county, or loc		1		1	0															0																	0
1265	2016-11-25 21:49:01	Complete	1	10626	4	1	1		<em>Private</em> - are operated under the direct control of a for-profit or not-for-profit organizat		1		1	1	1	2	3	4		6			1					0	0																	0
1266	2016-11-25 21:48:03	Complete	1	3904	7	2	1		<em>Air Medical</em> - an organization which provides air ambulance services, regardless of the type		1		1	1		2	3	4		6			1	2				0	1			3	4			7	pull tab regularly breaks on tridil	1	2	3		5			0	0
1294	2016-11-27 04:09:49	Complete	1	3752	4	1	4		<em>Government, Non-Fire Department</em> - are operated directly by a federal, state, county, or loc		1		1	0															0																	0
1302	2016-11-27 11:45:37	Complete	1	6441	9	1	1		<em>Fire Department</em> - an organization from which fire and EMS services are provided, regardless		1		1	0															0																	0
1303	2016-11-27 12:05:22	Complete	1	8142	2	1	1		<em>Private</em> - are operated under the direct control of a for-profit or not-for-profit organizat		2		1	0															0																	0
1307	2016-11-27 13:14:30	Complete	1	7423	1
1310	2016-11-27 14:35:21	Complete	1	8674	7	1	1		<em>Fire Department</em> - an organization from which fire and EMS services are provided, regardless		1		1	0															0																	0
1314	2016-11-27 18:03:12	Complete	1	122	6	1	1		<em>Government, Non-Fire Department</em> - are operated directly by a federal, state, county, or loc		1		1	0															0																	1
1315	2016-11-27 18:06:24	Complete	1	6762	5	2	5		<em>Government, Non-Fire Department</em> - are operated directly by a federal, state, county, or loc		1		1	0															1					5	6	7	tops came off controlled drugs when not needed	1	2	3	4	5			0	0
1318	2016-11-27 22:14:10	Complete	1	7017	8	1	1		<em>Hospital</em> - refers to EMS agencies that are under the direct control of a hospital, regardle		1		1	0															0																	0
1334	2016-11-28 10:31:39	Complete	1	7504	9	2	1		<em>Private</em> - are operated under the direct control of a for-profit or not-for-profit organizat		1		1	1			3	4		6			1					0	1		2		4						2	3	4				0	0
1337	2016-11-28 11:38:24	Complete	1	416	5	1	1		<em>Fire Department</em> - an organization from which fire and EMS services are provided, regardless		1		1	0															0																	0
1346	2016-11-28 18:49:27	Complete	1	8343	7	1	1		<em>Fire Department</em> - an organization from which fire and EMS services are provided, regardless		1		1	0															0																	0
1351	2016-11-29 09:35:10	Complete	1	4438	9	1	2		<em>Air Medical</em> - an organization which provides air ambulance services, regardless of the type		3		1	0															0																	0
1355	2016-11-29 14:42:46	Complete	1	10218	9	2	5		<em>Hospital</em> - refers to EMS agencies that are under the direct control of a hospital, regardle		3		1	0															0																	0
1359	2016-11-29 17:34:24	Complete	1	560	8	2	1		<em>Air Medical</em> - an organization which provides air ambulance services, regardless of the type		2		1	0															1			3							2						0	1
1361	2016-11-29 18:22:37	Complete	1	4595	5	2	1		<em>Private</em> - are operated under the direct control of a for-profit or not-for-profit organizat		2		1	0															0																	0
1362	2016-11-29 20:55:25	Complete	1	1405	5	2	1		<em>Private</em> - are operated under the direct control of a for-profit or not-for-profit organizat		1		1	0															0																	0
1364	2016-11-30 03:00:46	Complete	1	12453	9	2	4		<em>Private</em> - are operated under the direct control of a for-profit or not-for-profit organizat		3		0
1365	2016-11-30 06:33:20	Complete	1	4051	9	2	2		<em>Private</em> - are operated under the direct control of a for-profit or not-for-profit organizat		3		0
1371	2016-11-30 11:19:49	Complete	1	7288	9	1	2		<em>Fire Department</em> - an organization from which fire and EMS services are provided, regardless		1		0
1376	2016-11-30 16:08:22	Complete	1	3212	7	2	1		<em>Private</em> - are operated under the direct control of a for-profit or not-for-profit organizat		3		1	0															1					5	6								6	Calling supervisor for help	0	0
1379	2016-12-01 08:37:39	Complete	1	243	8	1	1		<em>Private</em> - are operated under the direct control of a for-profit or not-for-profit organizat		3		1	0															0																	0
1380	2016-12-01 11:32:41	Complete	1	2604	9	0
1391	2016-12-01 12:20:27	Complete	1	2117	7	1	1		<em>Government, Non-Fire Department</em> - are operated directly by a federal, state, county, or loc		1		1	0															1			3		5					2			5			0	0
1395	2016-12-01 12:17:43	Complete	1	95	7	1	2		<em>Private</em> - are operated under the direct control of a for-profit or not-for-profit organizat		1		1	0															1	1	2	3	4						2			5			0	0
1404	2016-12-01 12:20:23	Complete	1	9475	5	2	1		<em>Hospital</em> - refers to EMS agencies that are under the direct control of a hospital, regardle		3		1	0															0																	0
1405	2016-12-01 12:19:10	Complete	1	5589	4	2	1		<em>Private</em> - are operated under the direct control of a for-profit or not-for-profit organizat		2		1	0															0																	0
1409	2016-12-01 12:22:29	Complete	1	9199	5	1	1		<em>Government, Non-Fire Department</em> - are operated directly by a federal, state, county, or loc		1		1	1			3	4					1					0	1			3	4			7	Packaging required scissors or knife to open	1	2	3		5			0	0
1425	2016-12-01 12:29:29	Complete	1	5252	4	2	1		<em>Fire Department</em> - an organization from which fire and EMS services are provided, regardless		1		1	1	1	2	3	4					1		3			0	1							7	Glass ampoule is very difficult to deal with inane emergency		2		4	5			0	0
1430	2016-12-01 12:24:31	Complete	1	614	8	1	1		<em>Fire Department</em> - an organization from which fire and EMS services are provided, regardless		1		1	0															0																	0
1432	2016-12-01 12:25:54	Complete	1	1260	4	2	1		<em>Private</em> - are operated under the direct control of a for-profit or not-for-profit organizat		1		1	1		2	3	4								4	Stopping to read extra carefully	0	0																	0
1433	2016-12-01 12:24:00	Complete	1	9201	5	2	1		<em>Hospital</em> - refers to EMS agencies that are under the direct control of a hospital, regardle		4		0
1438	2016-12-01 12:27:09	Complete	1	8342	5	1	1		<em>Private</em> - are operated under the direct control of a for-profit or not-for-profit organizat		3		1	0															0																	0
1441	2016-12-01 12:26:45	Complete	1	9930	7	2	1		<em>Fire Department</em> - an organization from which fire and EMS services are provided, regardless		1		1	0															0																	0
1443	2016-12-01 12:28:01	Complete	1	706	8	1	2		<em>Government, Non-Fire Department</em> - are operated directly by a federal, state, county, or loc		6	Regional council	1	0															0																	0
1449	2016-12-01 12:31:07	Complete	1	6497	5	2	1		<em>Hospital</em> - refers to EMS agencies that are under the direct control of a hospital, regardle		1		1	0															1	1		3	4		6				2	3		5			0	0
1450	2016-12-01 12:35:50	Complete	1	5048	9	2	1		<em>Fire Department</em> - an organization from which fire and EMS services are provided, regardless		1		1	1	1	2	3			6			1			4	reading glasses with magnification	0	1	1	2				6				2	3	4	5			0	0
1455	2016-12-01 12:32:57	Complete	1	1165	9	1	1		<em>Government, Non-Fire Department</em> - are operated directly by a federal, state, county, or loc		1		1	0															0																	0
1458	2016-12-01 12:37:09	Complete	1	9517	6	1	1		<em>Private</em> - are operated under the direct control of a for-profit or not-for-profit organizat		3		1	0															1			3	4							3		5			1	0
1469	2016-12-01 13:39:53	Complete	1	3279	9	2	5		<em>Private</em> - are operated under the direct control of a for-profit or not-for-profit organizat		1		1	1		2		4							3			0	0																	0
1474	2016-12-01 12:41:05	Complete	1	12116	6	0
1476	2016-12-01 12:47:14	Complete	1	3045	6	2	1		<em>Government, Non-Fire Department</em> - are operated directly by a federal, state, county, or loc		1		1	0															0																	0
1478	2016-12-01 12:45:53	Complete	1	10934	2	2	2		<em>Private</em> - are operated under the direct control of a for-profit or not-for-profit organizat		1		1	0															0																	0
1480	2016-12-01 12:49:23	Complete	1	12068	7	1	1		<em>Hospital</em> - refers to EMS agencies that are under the direct control of a hospital, regardle		6	Special event medicine	1	1		2	3											0	0																	0
1484	2016-12-01 12:45:29	Complete	1	2769	5	2	1		<em>Private</em> - are operated under the direct control of a for-profit or not-for-profit organizat		3		1	0															0																	0
1486	2016-12-01 12:47:55	Complete	1	10463	5	2	1		<em>Government, Non-Fire Department</em> - are operated directly by a federal, state, county, or loc		3		1	0															0																	0
1494	2016-12-01 12:51:33	Complete	1	4156	9	2	1		<em>Private</em> - are operated under the direct control of a for-profit or not-for-profit organizat		1		1	0															0																	0
1504	2016-12-01 12:59:52	Complete	1	4131	7	1	1		<em>Private</em> - are operated under the direct control of a for-profit or not-for-profit organizat		3		1	1				4							3			0	1	1										3					0	0
1507	2016-12-01 13:01:51	Complete	1	7208	5	1	1		<em>Hospital</em> - refers to EMS agencies that are under the direct control of a hospital, regardle		3		1	0															1							7	Epi glass ampules which require you to break the glass top					5			0	0
1508	2016-12-01 13:06:43	Complete	1	895	6	2	1		<em>Government, Non-Fire Department</em> - are operated directly by a federal, state, county, or loc		1		1	0															0																	0
1513	2016-12-01 13:07:45	Complete	1	5816	7	1	1		<em>Private</em> - are operated under the direct control of a for-profit or not-for-profit organizat		3		1	0															0																	0
1516	2016-12-01 13:10:51	Complete	1	11540	6	2	1		<em>Hospital</em> - refers to EMS agencies that are under the direct control of a hospital, regardle		1		1	0															1	1		3						1	2	3					0	0
1524	2016-12-01 13:21:33	Complete	1	4655	5	2	1		<em>Government, Non-Fire Department</em> - are operated directly by a federal, state, county, or loc		1		1	0															1		2											5			0	0
1525	2016-12-01 13:19:35	Complete	1	581	6	2	1		<em>Fire Department</em> - an organization from which fire and EMS services are provided, regardless		1		0
1528	2016-12-01 13:30:34	Complete	1	3576	9	1	6		<em>Fire Department</em> - an organization from which fire and EMS services are provided, regardless		1		1	1		2				6					3			0	0																	1			3
1542	2016-12-01 13:49:35	Complete	1	8782	7	1	1		<em>Government, Non-Fire Department</em> - are operated directly by a federal, state, county, or loc		1		1	0															1	1	2		4					1	2		4	5			0	0
1543	2016-12-01 13:44:32	Complete	1	399	6	2	1		<em>Fire Department</em> - an organization from which fire and EMS services are provided, regardless		1		1	0															0																	0
1546	2016-12-01 13:47:54	Complete	1	11901	5	1	1		<em>Fire Department</em> - an organization from which fire and EMS services are provided, regardless		1		1	1		2		4					1		3			0	0																	0
1547	2016-12-01 13:49:07	Complete	1	10313	2	1	1		<em>Private</em> - are operated under the direct control of a for-profit or not-for-profit organizat		3		1	0															0																	0
1548	2016-12-01 13:49:22	Complete	1	8988	6	2	1		<em>Private</em> - are operated under the direct control of a for-profit or not-for-profit organizat		1		1	0															0																	0
1551	2016-12-01 13:52:33	Complete	1	8035	3	0
1553	2016-12-01 14:02:51	Complete	1	5639	9	1	1		<em>Air Medical</em> - an organization which provides air ambulance services, regardless of the type		3		1	1		2	3	4		6			1		3			0	1	1	2	3	4					1	2	3	4	5			0	0
1563	2016-12-01 14:06:41	Complete	1	441	5	1	3		<em>Private</em> - are operated under the direct control of a for-profit or not-for-profit organizat		1		1	0															0																	0
1568	2016-12-01 14:11:07	Complete	1	3100	6	2	2		<em>Government, Non-Fire Department</em> - are operated directly by a federal, state, county, or loc		1		1	1				4							3			0	1				4		6				2		4				0	1	1		3
1570	2016-12-01 14:10:00	Complete	1	8159	4	1	1		<em>Government, Non-Fire Department</em> - are operated directly by a federal, state, county, or loc		1		1	0															0																	0
1581	2016-12-01 14:28:08	Complete	1	9165	9	2	1		<em>Private</em> - are operated under the direct control of a for-profit or not-for-profit organizat		1		1	0															0																	0
1583	2016-12-01 14:38:36	Complete	1	7097	7	1	1		<em>Private</em> - are operated under the direct control of a for-profit or not-for-profit organizat		3		1	0															0																	0
1585	2016-12-01 14:33:36	Complete	1	6369	6	1	1		<em>Government, Non-Fire Department</em> - are operated directly by a federal, state, county, or loc		1		1	0															0																	0
1591	2016-12-01 14:46:17	Complete	1	7595	5	1	1		<em>Government, Non-Fire Department</em> - are operated directly by a federal, state, county, or loc		3		1	0															0																	0
1592	2016-12-01 14:53:21	Complete	1	2894	3	2	1		<em>Hospital</em> - refers to EMS agencies that are under the direct control of a hospital, regardle		3		1	0															0																	0
1602	2016-12-01 15:14:14	Complete	1	12023	6	1	1		<em>Government, Non-Fire Department</em> - are operated directly by a federal, state, county, or loc		1		1	0															1	1			4							3					0	0
1603	2016-12-01 15:15:15	Complete	1	9367	7	1	1		<em>Hospital</em> - refers to EMS agencies that are under the direct control of a hospital, regardle		1		1	0															0																	0
1612	2016-12-01 15:25:17	Complete	1	506	7	1	1		<em>Fire Department</em> - an organization from which fire and EMS services are provided, regardless		1		1	0															0																	0
1615	2016-12-01 15:31:31	Complete	1	6681	9	1	1		<em>Hospital</em> - refers to EMS agencies that are under the direct control of a hospital, regardle		1		1	0															0																	0
1624	2016-12-01 16:05:40	Complete	1	2625	9	1	5		<em>Government, Non-Fire Department</em> - are operated directly by a federal, state, county, or loc		1		1	1		2		4		6						4	Incorporated Operative IQ labeling	0	1		2	3	4						2	3		5			0	0
1625	2016-12-01 16:02:02	Complete	1	10885	6	2	2		<em>Hospital</em> - refers to EMS agencies that are under the direct control of a hospital, regardle		1		1	0															0																	0
1626	2016-12-01 15:59:39	Complete	1	7646	6	2	1		<em>Fire Department</em> - an organization from which fire and EMS services are provided, regardless		1		1	0															0																	0
1629	2016-12-01 16:08:14	Complete	1	4572	6	2	1		<em>Hospital</em> - refers to EMS agencies that are under the direct control of a hospital, regardle		1		1	0															0																	0
1634	2016-12-01 16:18:16	Complete	1	7832	1
1639	2016-12-01 16:29:14	Complete	1	6873	7	1	2		Other - Please specify	College	4		0
1643	2016-12-01 16:35:56	Complete	1	4590	4	1	1		<em>Hospital</em> - refers to EMS agencies that are under the direct control of a hospital, regardle		4		0
1644	2016-12-01 16:38:47	Complete	1	8546	4	1	1		<em>Private</em> - are operated under the direct control of a for-profit or not-for-profit organizat		1		1	0															0																	0
1648	2016-12-01 16:42:58	Complete	1	5725	7	0
1650	2016-12-01 16:50:05	Complete	1	2387	8	1	7	EMS Government	<em>Government, Non-Fire Department</em> - are operated directly by a federal, state, county, or loc		6	Licensing EMS personnel	0
1653	2016-12-01 17:10:22	Complete	1	8661	8	1	1		<em>Government, Non-Fire Department</em> - are operated directly by a federal, state, county, or loc		3		1	0															0																	0
1655	2016-12-01 17:20:03	Complete	1	6012	6	1	4		<em>Fire Department</em> - an organization from which fire and EMS services are provided, regardless		1		1	0															1	1			4							3		5			0	1
1665	2016-12-01 17:41:27	Complete	1	7698	3	1	1		<em>Private</em> - are operated under the direct control of a for-profit or not-for-profit organizat		1		1	0															0																	0
1667	2016-12-01 17:50:08	Complete	1	2317	7	2	1		<em>Air Medical</em> - an organization which provides air ambulance services, regardless of the type		1		1	0															0																	0
1671	2016-12-05 22:06:01	Complete	1	7516	7	1	1		<em>Government, Non-Fire Department</em> - are operated directly by a federal, state, county, or loc		1		1	1		2	3			6			1					0	0																	1	1
1674	2016-12-08 00:44:16	Complete	1	10006	9	1	1		<em>Government, Non-Fire Department</em> - are operated directly by a federal, state, county, or loc		1		1	1			3	4							3			0	1				4						2			5			0	0
1681	2016-12-01 19:06:56	Complete	1	11696	8	2	1		<em>Hospital</em> - refers to EMS agencies that are under the direct control of a hospital, regardle		1		1	0															0																	0
1684	2016-12-01 19:15:44	Complete	1	4021	4	1	1		<em>Hospital</em> - refers to EMS agencies that are under the direct control of a hospital, regardle		1		1	0															0																	0
1685	2016-12-01 19:23:27	Complete	1	11134	7	1	1		<em>Government, Non-Fire Department</em> - are operated directly by a federal, state, county, or loc		1		1	0															1			3											6	4x4's to open ampule	0	0
1686	2016-12-01 19:26:45	Complete	1	11366	7	1	1		<em>Air Medical</em> - an organization which provides air ambulance services, regardless of the type		3		1	0															0																	0
1695	2016-12-01 20:01:29	Complete	1	477	4	1	1		<em>Hospital</em> - refers to EMS agencies that are under the direct control of a hospital, regardle		4		1	0															0																	0
1702	2016-12-01 20:28:25	Complete	1	7735	7	1	1		<em>Tribal</em> - are operated by a federally recognized Indian or Alaska Native Tribe.		3		1	0															0																	0
1705	2016-12-01 20:40:55	Complete	1	9845	3	1	1		<em>Private</em> - are operated under the direct control of a for-profit or not-for-profit organizat		2		1	0															1	1								1							0	0
1730	2016-12-01 22:43:02	Complete	1	5965	8	1	1		<em>Hospital</em> - refers to EMS agencies that are under the direct control of a hospital, regardle		1		1	0															0																	0
1739	2016-12-01 23:37:29	Complete	1	8586	9	1	1		<em>Fire Department</em> - an organization from which fire and EMS services are provided, regardless		1		1	0															1	1												5			0	0
1741	2016-12-02 00:06:49	Complete	1	2819	8	2	1		<em>Hospital</em> - refers to EMS agencies that are under the direct control of a hospital, regardle		3		1	0															0																	0
1745	2016-12-02 01:10:31	Complete	1	11311	5	2	1		<em>Private</em> - are operated under the direct control of a for-profit or not-for-profit organizat		1		1	0															0																	0
1747	2016-12-02 02:02:18	Complete	1	9138	3	1	1		<em>Government, Non-Fire Department</em> - are operated directly by a federal, state, county, or loc		1		1	0															0																	0
1748	2016-12-02 02:10:33	Complete	1	12455	9	2	1		<em>Fire Department</em> - an organization from which fire and EMS services are provided, regardless		1		1	0															1		2								2						0	0
1751	2016-12-02 04:23:42	Complete	1	5954	7	1	1		<em>Hospital</em> - refers to EMS agencies that are under the direct control of a hospital, regardle		1		1	0															0																	0
1752	2016-12-02 05:22:09	Complete	1	7538	7	1	1		<em>Fire Department</em> - an organization from which fire and EMS services are provided, regardless		1		1	0															0																	0
1753	2016-12-02 05:55:46	Complete	1	511	5	2	4		<em>Government, Non-Fire Department</em> - are operated directly by a federal, state, county, or loc		1		1	0															0																	0
1755	2016-12-02 07:21:52	Complete	1	10255	8	2	1		<em>Fire Department</em> - an organization from which fire and EMS services are provided, regardless		1		1	0															0																	0
1764	2016-12-02 09:25:18	Complete	1	767	9	2	1		<em>Air Medical</em> - an organization which provides air ambulance services, regardless of the type		3		1	0															0																	0
1771	2016-12-02 09:45:06	Complete	1	5963	5	1	1		<em>Government, Non-Fire Department</em> - are operated directly by a federal, state, county, or loc		3		1	1				4							3			0	0																	0
1776	2016-12-02 10:39:11	Complete	1	3276	9	1	7	EMS Hospital liaison	<em>Hospital</em> - refers to EMS agencies that are under the direct control of a hospital, regardle		4		0
1780	2016-12-02 11:14:31	Complete	1	4083	9	1	1		<em>Private</em> - are operated under the direct control of a for-profit or not-for-profit organizat		1		1	0															1			3	4						2			5			0	0
1782	2016-12-02 11:33:36	Complete	1	8979	8	1	3		<em>Hospital</em> - refers to EMS agencies that are under the direct control of a hospital, regardle		1		1	0															0																	0
1784	2016-12-02 11:51:36	Complete	1	8785	6	2	1		<em>Hospital</em> - refers to EMS agencies that are under the direct control of a hospital, regardle		1		1	0															1		2	3	4						2	3		5			0	0
1793	2016-12-02 14:21:55	Complete	1	53	7	0
1798	2016-12-02 16:02:02	Complete	1	5322	1
1801	2016-12-02 17:21:41	Complete	1	2114	9	1	1		<em>Private</em> - are operated under the direct control of a for-profit or not-for-profit organizat		1		1	0															0																	0
1803	2016-12-02 17:33:08	Complete	1	9566	6	2	1		<em>Private</em> - are operated under the direct control of a for-profit or not-for-profit organizat		3		1	0															0																	0
1804	2016-12-02 17:42:27	Complete	1	8888	6	2	1		<em>Fire Department</em> - an organization from which fire and EMS services are provided, regardless		1		1	0															0																	0
1805	2016-12-02 18:11:58	Complete	1	9705	9	1	1		<em>Government, Non-Fire Department</em> - are operated directly by a federal, state, county, or loc		1		1	0															0																	0
1812	2016-12-02 22:33:57	Complete	1	9850	8	1	6		<em>Tribal</em> - are operated by a federally recognized Indian or Alaska Native Tribe.		3		1	0															0																	0
1814	2016-12-02 23:58:33	Complete	1	8030	9	2	1		<em>Fire Department</em> - an organization from which fire and EMS services are provided, regardless		1		1	0																																0
1815	2016-12-03 00:47:48	Complete	1	4543	4	1	1		<em>Fire Department</em> - an organization from which fire and EMS services are provided, regardless		1		1	0															0																	0
1819	2016-12-03 07:49:58	Complete	1	34	9	1	2		<em>Hospital</em> - refers to EMS agencies that are under the direct control of a hospital, regardle		1		1	0															0																	0
1824	2016-12-03 10:10:14	Complete	1	10738	8	2	1		<em>Fire Department</em> - an organization from which fire and EMS services are provided, regardless		1		1	0															0																	0
1831	2016-12-04 12:10:34	Complete	1	12570	8	0
1837	2016-12-03 20:05:17	Complete	1	5430	6	2	1		<em>Private</em> - are operated under the direct control of a for-profit or not-for-profit organizat		4		1	0															0																	0
1843	2016-12-04 06:13:23	Complete	1	1836	9	2	6		<em>Fire Department</em> - an organization from which fire and EMS services are provided, regardless		1		1	0															0																	0
1846	2016-12-04 15:24:27	Complete	1	3739	8	1	1		<em>Fire Department</em> - an organization from which fire and EMS services are provided, regardless				0
1848	2016-12-04 17:52:00	Complete	1	8576	8	0
1851	2016-12-04 21:14:17	Complete	1	12107	4	2	1		<em>Fire Department</em> - an organization from which fire and EMS services are provided, regardless		1		1	0															0																	0
1852	2016-12-04 21:28:12	Complete	1	9662	5	2	1		<em>Government, Non-Fire Department</em> - are operated directly by a federal, state, county, or loc		1		1	0															1	1		3	4						2	3	4				0	0
1859	2016-12-05 09:54:11	Complete	1	11185	9	1	5		<em>Hospital</em> - refers to EMS agencies that are under the direct control of a hospital, regardle		3		1	0															0																	0
1860	2016-12-05 10:01:52	Complete	1	513	5	1	1		<em>Fire Department</em> - an organization from which fire and EMS services are provided, regardless		1		1	0															0																	0
1863	2016-12-05 11:28:28	Complete	1	2158	9	1	6		<em>Government, Non-Fire Department</em> - are operated directly by a federal, state, county, or loc		1		1	0															0																	0
1864	2016-12-05 15:45:56	Complete	1	9803	7	2	1		<em>Fire Department</em> - an organization from which fire and EMS services are provided, regardless		1		1	0															0																	0
1865	2016-12-05 16:00:34	Complete	1	4419	4	2	1		<em>Private</em> - are operated under the direct control of a for-profit or not-for-profit organizat		2		1	0															0																	0
1868	2016-12-05 17:55:19	Complete	1	2069	9	1	5		<em>Fire Department</em> - an organization from which fire and EMS services are provided, regardless		1		0
1873	2016-12-06 00:24:43	Complete	1	8266	9	2	1		<em>Hospital</em> - refers to EMS agencies that are under the direct control of a hospital, regardle		3		1	0															0																	0
1879	2016-12-06 11:59:38	Complete	1	8152	8	1	1		<em>Fire Department</em> - an organization from which fire and EMS services are provided, regardless		1		1	0															0																	0
1880	2016-12-06 13:05:39	Complete	1	5722	1
1887	2016-12-08 09:28:54	Complete	1	6925	8	1	1		<em>Government, Non-Fire Department</em> - are operated directly by a federal, state, county, or loc		1		1	0															1	1												5			0	1
1890	2016-12-08 14:39:39	Complete	1	922	5	2	1		<em>Government, Non-Fire Department</em> - are operated directly by a federal, state, county, or loc		1		1	0															0																	1	1
1895	2016-12-09 00:15:52	Complete	1	3571	9	2	7	all of the first five categories listed	<em>Hospital</em> - refers to EMS agencies that are under the direct control of a hospital, regardle		1		1	1				4	5							4	labeling or specifying use of meds on package	0	0																	0
1897	2016-12-09 13:47:21	Complete	1	3215	7	2	1		<em>Government, Non-Fire Department</em> - are operated directly by a federal, state, county, or loc		1		1	1			3									4	readers	0	0																	0
1909	2016-12-12 17:45:37	Complete	1	11063	5	1	1		<em>Private</em> - are operated under the direct control of a for-profit or not-for-profit organizat		1		1	0															1					5											0	0
1910	2016-12-13 11:53:29	Complete	1	135	8	1	5		<em>Fire Department</em> - an organization from which fire and EMS services are provided, regardless		5		1	1		2	3	4					1		3	4	2 person confirmation	0	1		2		4						2						0	0
1913	2016-12-14 05:23:32	Complete	1	11078	7	1	4		<em>Private</em> - are operated under the direct control of a for-profit or not-for-profit organizat		1		1	0															0																	0
1916	2016-12-15 12:39:50	Complete	1	5340	7	1	1		<em>Hospital</em> - refers to EMS agencies that are under the direct control of a hospital, regardle		3		1	0															0																	0
1917	2016-12-15 14:42:23	Complete	1	10870	9	2	2		<em>Government, Non-Fire Department</em> - are operated directly by a federal, state, county, or loc		1		1	0															0																	0
7	2016-11-17 14:08:26	Complete	1	3514	9	2	1		<em>Fire Department</em> - an organization from which fire and EMS services are provided, regardless		1		1	1		2	3	4		6						4	Glasses, move to lighted area	0	0																	0
8	2016-11-17 14:11:15	Complete	1	9414	9	1	1		<em>Private</em> - are operated under the direct control of a for-profit or not-for-profit organizat		3		1	0															0																	0
9	2016-11-17 14:12:50	Complete	1	3633	9	1	5		<em>Fire Department</em> - an organization from which fire and EMS services are provided, regardless		1		1	0															0																	0
10	2016-11-17 14:15:39	Complete	1	5980	8	1	1		<em>Government, Non-Fire Department</em> - are operated directly by a federal, state, county, or loc		1		1	1		2		4		6			1		3			0	0																	1		2	3
11	2016-11-17 14:36:40	Complete	1	3026	7	2	5		<em>Hospital</em> - refers to EMS agencies that are under the direct control of a hospital, regardle		3		1	0															0																	0
12	2016-11-17 14:42:00	Complete	1	5483	9	0
13	2016-11-17 14:47:24	Complete	1	1891	5	2	1		<em>Private</em> - are operated under the direct control of a for-profit or not-for-profit organizat		1		1	0															0																	0
14	2016-11-17 14:59:55	Complete	1	1974	7	1	1		<em>Fire Department</em> - an organization from which fire and EMS services are provided, regardless		1		1	0															0																	1			3
15	2016-11-17 14:58:42	Complete	1	6382	4	1	1		<em>Hospital</em> - refers to EMS agencies that are under the direct control of a hospital, regardle		1		1	0															1			3						1							0	1
16	2016-11-17 14:59:56	Complete	1	3066	8	1	1		<em>Government, Non-Fire Department</em> - are operated directly by a federal, state, county, or loc		6	Medical Coverage without Transport.	1	1				4		6			1		3			0	1			3						1							0	0
17	2016-11-17 15:05:30	Complete	1	7385	9	2	1		<em>Private</em> - are operated under the direct control of a for-profit or not-for-profit organizat		1		1	1				4							3			0	0																	0
18	2016-11-17 15:00:10	Complete	1	1035	6	1	1		<em>Private</em> - are operated under the direct control of a for-profit or not-for-profit organizat		1		1	0															0																	0
19	2016-11-17 14:59:15	Complete	1	9649	6	2	6		<em>Government, Non-Fire Department</em> - are operated directly by a federal, state, county, or loc		1		1	0															0																	0
20	2016-11-17 15:03:51	Complete	1	10295	9	1	5		<em>Air Medical</em> - an organization which provides air ambulance services, regardless of the type		1		1	1		2	3	4							3			0	0																	0
21	2016-11-17 15:01:53	Complete	1	2187	6	1	1		<em>Fire Department</em> - an organization from which fire and EMS services are provided, regardless		1		1	0															0																	0
22	2016-11-17 15:00:31	Complete	1	6373	9	1	1		<em>Private</em> - are operated under the direct control of a for-profit or not-for-profit organizat		1		1	1		2	3	4					1					0	0																	0
23	2016-11-17 14:58:01	Complete	1	10785	8	0
24	2016-11-17 16:29:39	Complete	1	6784	9	2	2		Other - Please specify	Higher Education	6	Education	1	0															1				4	5	6			1				5			0	1
26	2016-11-17 15:07:16	Complete	1	45	7	1	5		<em>Private</em> - are operated under the direct control of a for-profit or not-for-profit organizat		3		1	0															0																	0
28	2016-11-17 15:04:02	Complete	1	5652	6	1	1		<em>Fire Department</em> - an organization from which fire and EMS services are provided, regardless		1		1	1		2	3	4		6			1	2	3			1	0																	0
29	2016-11-17 15:01:38	Complete	1	6041	6	2	1		<em>Private</em> - are operated under the direct control of a for-profit or not-for-profit organizat		1		1	0															0																	0
32	2016-11-17 15:03:48	Complete	1	5607	6	2	1		<em>Fire Department</em> - an organization from which fire and EMS services are provided, regardless		1		1	0															0																	0
33	2016-11-17 15:08:53	Complete	1	4711	4	1	1		<em>Fire Department</em> - an organization from which fire and EMS services are provided, regardless		1		1	0															1		2			5								5			0	0
34	2016-11-17 15:02:46	Complete	1	1105	7	2	1		<em>Hospital</em> - refers to EMS agencies that are under the direct control of a hospital, regardle		3		1	0															0																	0
35	2016-11-17 15:02:54	Complete	1	6026	6	2	1		<em>Fire Department</em> - an organization from which fire and EMS services are provided, regardless		1		1	0															0																	0
36	2016-11-17 15:09:44	Complete	1	7291	9	1	5		<em>Fire Department</em> - an organization from which fire and EMS services are provided, regardless		1		1	0															0																	0
38	2016-11-17 15:13:22	Complete	1	8335	5	1	1		<em>Air Medical</em> - an organization which provides air ambulance services, regardless of the type		2		1	0															0																	0
39	2016-11-17 15:05:47	Complete	1	4333	4	1	1		<em>Private</em> - are operated under the direct control of a for-profit or not-for-profit organizat		2		1	1			3	4								4	Rechecked medication and had partner confirm	0	1							7	Iv zofran preloads are a pain to use.						6	Wasted medication and started again	0	0
40	2016-11-17 15:08:49	Complete	1	8301	6	1	1		Other - Please specify	Hospital Emergency Department	6	In hospital care functioning as EMT-P	1	0															0																	0
41	2016-11-17 15:19:04	Complete	1	3920	4	1	1		<em>Hospital</em> - refers to EMS agencies that are under the direct control of a hospital, regardle		4		1	0															0																	0
42	2016-11-17 15:03:42	Complete	1	778	6	2	1		<em>Fire Department</em> - an organization from which fire and EMS services are provided, regardless		1		1	0															0																	0
43	2016-11-17 15:07:29	Complete	1	1810	5	2	1		<em>Air Medical</em> - an organization which provides air ambulance services, regardless of the type		2		1	1		2		4		6			1		3			0	1	1			4						2			5			0	0
44	2016-11-17 15:05:27	Complete	1	11183	7	2	2		<em>Fire Department</em> - an organization from which fire and EMS services are provided, regardless		5		1	0															0																	0
45	2016-11-17 15:04:28	Complete	1	3410	7	2	1		<em>Fire Department</em> - an organization from which fire and EMS services are provided, regardless		1		1	0															0																	0
47	2016-11-17 15:05:45	Complete	1	7163	4	2	1		<em>Private</em> - are operated under the direct control of a for-profit or not-for-profit organizat		1		1	0															0																	0
48	2016-11-17 15:05:35	Complete	1	2146	5	2	1		<em>Hospital</em> - refers to EMS agencies that are under the direct control of a hospital, regardle		1		1	0															0																	0
49	2016-11-17 15:07:13	Complete	1	6549	5	2	1		<em>Fire Department</em> - an organization from which fire and EMS services are provided, regardless		1		1	0															0																	0
50	2016-11-17 15:09:38	Complete	1	11539	8	2	3		<em>Private</em> - are operated under the direct control of a for-profit or not-for-profit organizat		1		1	1		2	3	4								4	extra time to verify med	0	1	1	2							1	2	3	4				0	0
52	2016-11-17 15:04:03	Complete	1	2083	5	0
53	2016-11-17 15:08:14	Complete	1	2786	9	1	1		<em>Fire Department</em> - an organization from which fire and EMS services are provided, regardless		1		1	0															0																	0
54	2016-11-17 15:08:43	Complete	1	9081	9	1	1		<em>Private</em> - are operated under the direct control of a for-profit or not-for-profit organizat		1		1	0															0																	0
55	2016-11-17 15:08:00	Complete	1	1179	5	1	1		<em>Private</em> - are operated under the direct control of a for-profit or not-for-profit organizat		3		1	0															0																	0
56	2016-11-17 17:33:54	Complete	1	7786	4	2	1		<em>Fire Department</em> - an organization from which fire and EMS services are provided, regardless		1		1	0															0																	0
57	2016-11-17 15:14:09	Complete	1	2425	7	2	1		<em>Private</em> - are operated under the direct control of a for-profit or not-for-profit organizat		1		1	1							7	Same color as other med .poor labeling			3			0	0																	0
58	2016-11-17 15:08:06	Complete	1	3334	7	2	2		<em>Military</em> - are operated by one of the U.S. Armed Forces and staffed by active duty personne		5		1	0															0																	0
59	2016-11-17 15:08:24	Complete	1	670	4	2	1		<em>Fire Department</em> - an organization from which fire and EMS services are provided, regardless		1		1	0															1	1			4					1				5			0	0
60	2016-11-17 15:09:53	Complete	1	835	9	2	1		<em>Government, Non-Fire Department</em> - are operated directly by a federal, state, county, or loc		3		1	1					5				1		3			0	0																	1
61	2016-11-17 15:12:10	Complete	1	4809	4	2	1		<em>Fire Department</em> - an organization from which fire and EMS services are provided, regardless		1		1	0															0																	1	1
62	2016-11-17 15:11:41	Complete	1	12469	4	2	1		<em>Hospital</em> - refers to EMS agencies that are under the direct control of a hospital, regardle		1		1	0															0																	0
63	2016-11-17 15:07:53	Complete	1	8088	9	2	5		<em>Government, Non-Fire Department</em> - are operated directly by a federal, state, county, or loc		1		0
65	2016-11-17 15:27:19	Complete	1	8796	4	2	1		<em>Hospital</em> - refers to EMS agencies that are under the direct control of a hospital, regardle		1		1	1		2	3	4	5	6			1		3			0	1			3	4					1	2						0	1		2
66	2016-11-17 15:16:07	Complete	1	5250	7	1	1		<em>Fire Department</em> - an organization from which fire and EMS services are provided, regardless		1		1	1		2	3	4		6			1	2				0	1	1			4					1	2			5			1	0
67	2016-11-17 15:11:07	Complete	1	2757	9	1	1		<em>Fire Department</em> - an organization from which fire and EMS services are provided, regardless		1		1	0															0																	0
68	2016-11-17 15:08:48	Complete	1	2733	6	0
69	2016-11-17 15:10:16	Complete	1	11963	7	1	1		<em>Government, Non-Fire Department</em> - are operated directly by a federal, state, county, or loc		1		1	0															0																	1	1
70	2016-11-17 15:08:00	Complete	1	10469	9	0
71	2016-11-17 15:08:37	Complete	1	2868	7	2	1		<em>Hospital</em> - refers to EMS agencies that are under the direct control of a hospital, regardle		1		0
72	2016-11-17 15:12:05	Complete	1	6914	9	2	5		<em>Hospital</em> - refers to EMS agencies that are under the direct control of a hospital, regardle		1		1	0															0																	0
74	2016-11-17 15:09:29	Complete	1	9923	7	2	1		<em>Fire Department</em> - an organization from which fire and EMS services are provided, regardless		1		1	0															1				4							3					0	0
75	2016-11-17 15:09:39	Complete	1	3764	4	2	5		<em>Private</em> - are operated under the direct control of a for-profit or not-for-profit organizat		2		1	0															0																	0
77	2016-11-17 15:10:55	Complete	1	7846	8	1	6		<em>Fire Department</em> - an organization from which fire and EMS services are provided, regardless		1		1	0															0																	0
78	2016-11-17 22:23:45	Complete	1	1178	9	1	6		<em>Fire Department</em> - an organization from which fire and EMS services are provided, regardless		1		1	0															1	1								1							0	1
79	2016-11-17 15:11:57	Complete	1	4255	5	1	1		<em>Fire Department</em> - an organization from which fire and EMS services are provided, regardless		1		1	0															0																	0
81	2016-11-17 15:12:18	Complete	1	5726	4	1	1		<em>Private</em> - are operated under the direct control of a for-profit or not-for-profit organizat		1		1	0															0																	0
82	2016-11-17 15:12:33	Complete	1	1347	7	1	1		<em>Hospital</em> - refers to EMS agencies that are under the direct control of a hospital, regardle		1		1	0															0																	0
84	2016-11-17 15:12:06	Complete	1	2368	8	1	5		<em>Private</em> - are operated under the direct control of a for-profit or not-for-profit organizat		1		0
85	2016-11-17 15:13:10	Complete	1	4436	9	2	6		<em>Government, Non-Fire Department</em> - are operated directly by a federal, state, county, or loc		1		1	0															0																	0
86	2016-11-17 15:14:00	Complete	1	4670	4	2	1		<em>Fire Department</em> - an organization from which fire and EMS services are provided, regardless		1		1	0															0																	0
87	2016-11-17 15:13:56	Complete	1	6954	6	1	1		<em>Private</em> - are operated under the direct control of a for-profit or not-for-profit organizat		3		1	0															0																	0
89	2016-11-17 15:15:42	Complete	1	7892	7	2	5		<em>Fire Department</em> - an organization from which fire and EMS services are provided, regardless		1		1	0															0																	0
90	2016-11-17 15:12:53	Complete	1	248	4	2	1		<em>Fire Department</em> - an organization from which fire and EMS services are provided, regardless		1		1	1					5						3			0	0																	0
91	2016-11-17 15:11:59	Complete	1	9416	9	2	1		<em>Fire Department</em> - an organization from which fire and EMS services are provided, regardless		1		1	0															0																	0
92	2016-11-17 15:11:47	Complete	1	815	8	2	2		<em>Private</em> - are operated under the direct control of a for-profit or not-for-profit organizat		1		0
93	2016-11-17 15:14:34	Complete	1	11225	7	1	1		<em>Fire Department</em> - an organization from which fire and EMS services are provided, regardless		1		1	0															0																	0
95	2016-11-17 15:16:21	Complete	1	9535	8	2	6		<em>Private</em> - are operated under the direct control of a for-profit or not-for-profit organizat		1		1	0															0																	0
96	2016-11-17 15:16:47	Complete	1	12156	7	1	1		<em>Fire Department</em> - an organization from which fire and EMS services are provided, regardless		1		1	0															1		2											5			0	0
97	2016-11-17 15:13:46	Complete	1	12188	7	1	2		<em>Government, Non-Fire Department</em> - are operated directly by a federal, state, county, or loc		6	Education	1	0															0																	0
98	2016-11-17 15:18:40	Complete	1	775	9	1	1		<em>Fire Department</em> - an organization from which fire and EMS services are provided, regardless		1		1	0															0																	0
99	2016-11-17 15:14:28	Complete	1	10764	5	1	1		<em>Government, Non-Fire Department</em> - are operated directly by a federal, state, county, or loc		1		1	0															1				4										6	Glass ampules require too many steps and are inferior in every way.	1	0
100	2016-11-17 15:17:05	Complete	1	1820	5	2	1		<em>Private</em> - are operated under the direct control of a for-profit or not-for-profit organizat		1		1	0															1		2								2						0	0
101	2016-11-17 15:18:10	Complete	1	10046	3	1	1		<em>Fire Department</em> - an organization from which fire and EMS services are provided, regardless		1		1	0															0																	0
102	2016-11-17 15:16:24	Complete	1	6840	5	2	1		<em>Private</em> - are operated under the direct control of a for-profit or not-for-profit organizat		1		1	0															0																	0
105	2016-11-17 15:17:53	Complete	1	5863	5	1	1		<em>Private</em> - are operated under the direct control of a for-profit or not-for-profit organizat		1		1	1	1										3			0	0																	0
106	2016-11-17 15:32:28	Complete	1	10762	7	1	1		<em>Fire Department</em> - an organization from which fire and EMS services are provided, regardless		1		1	1	1		3	4		6			1					0	1		2	3							2		4				0	0
107	2016-11-17 15:17:23	Complete	1	3960	5	2	1		<em>Private</em> - are operated under the direct control of a for-profit or not-for-profit organizat		1		1	0															1		2		4		6			1		3		5			0	0
108	2016-11-17 15:20:28	Complete	1	7675	7	2	1		<em>Government, Non-Fire Department</em> - are operated directly by a federal, state, county, or loc		1		1	0															0																	0
109	2016-11-17 15:18:24	Complete	1	3587	8	1	1		<em>Fire Department</em> - an organization from which fire and EMS services are provided, regardless		1		1	0															0																	0
110	2016-11-17 15:15:51	Complete	1	10021	7	0
113	2016-11-17 15:15:16	Complete	1	4365	8	0
114	2016-11-17 15:18:29	Complete	1	2360	9	1	5		<em>Hospital</em> - refers to EMS agencies that are under the direct control of a hospital, regardle		1		1	1			3							2				0	0																	0
115	2016-11-17 15:18:42	Complete	1	4704	5	1	1		<em>Fire Department</em> - an organization from which fire and EMS services are provided, regardless		1		1	0															0																	0
116	2016-11-17 15:17:18	Complete	1	7715	7	1	1		<em>Hospital</em> - refers to EMS agencies that are under the direct control of a hospital, regardle		4		0
117	2016-11-17 15:18:48	Complete	1	2186	3	1	1		<em>Private</em> - are operated under the direct control of a for-profit or not-for-profit organizat		2		1	0															0																	0
118	2016-11-17 15:16:43	Complete	1	5939	6	2	1		<em>Fire Department</em> - an organization from which fire and EMS services are provided, regardless		1		1	0															0																	0
119	2016-11-17 15:19:15	Complete	1	12459	3	1	1		<em>Private</em> - are operated under the direct control of a for-profit or not-for-profit organizat		3		1	0															1	1									2						0	1
121	2016-11-17 15:22:01	Complete	1	5865	7	1	1		<em>Fire Department</em> - an organization from which fire and EMS services are provided, regardless		1		1	0															1		2								2			5			0	0
122	2016-11-17 15:24:49	Complete	1	8144	7	2	1		<em>Fire Department</em> - an organization from which fire and EMS services are provided, regardless		3		1	1	1	2		4	5				1					0	1			3	4									5			0	0
123	2016-11-17 15:24:16	Complete	1	6581	5	1	1		<em>Fire Department</em> - an organization from which fire and EMS services are provided, regardless		1		1	1		2	3	4								4	No change	0	0																	1
125	2016-11-17 15:23:11	Complete	1	8105	9	2	1		<em>Government, Non-Fire Department</em> - are operated directly by a federal, state, county, or loc		1		1	1		2	3	4		6			1		3			0	1	1	2								2						0	0
126	2016-11-17 15:24:19	Complete	1	6823	6	1	1		<em>Fire Department</em> - an organization from which fire and EMS services are provided, regardless		1		1	0															0																	0
127	2016-11-17 15:36:24	Complete	1	12089	9	1	2		<em>Private</em> - are operated under the direct control of a for-profit or not-for-profit organizat		5		1	0															0																	0
128	2016-11-17 15:19:56	Complete	1	6997	9	2	3		<em>Hospital</em> - refers to EMS agencies that are under the direct control of a hospital, regardle		1		1	1		2	3						1					0																		0
129	2016-11-17 15:22:44	Complete	1	10056	7	1	1		<em>Air Medical</em> - an organization which provides air ambulance services, regardless of the type		3		1	0															1	1		3	4							3					0	0
130	2016-11-17 15:23:11	Complete	1	11526	7	1	1		<em>Fire Department</em> - an organization from which fire and EMS services are provided, regardless		1		1	0															0																	0
131	2016-11-17 15:23:55	Complete	1	1608	9	1	5		<em>Fire Department</em> - an organization from which fire and EMS services are provided, regardless		3		1	1			3		5							4	CE and training	0	0																	0
133	2016-11-17 15:25:46	Complete	1	12411	9	2	6		<em>Private</em> - are operated under the direct control of a for-profit or not-for-profit organizat		3		1	0															0																	0
134	2016-11-17 15:24:21	Complete	1	2089	4	1	1		<em>Fire Department</em> - an organization from which fire and EMS services are provided, regardless		1		1	0															0																	0
136	2016-11-17 15:30:02	Complete	1	306	6	1	1		<em>Private</em> - are operated under the direct control of a for-profit or not-for-profit organizat		1		1	1			3			6			1		3	4	Use of Reading Glasses to Magnify	0	0																	1
137	2016-11-17 15:32:23	Complete	1	10862	5	2	1		<em>Government, Non-Fire Department</em> - are operated directly by a federal, state, county, or loc		1		1	1		2	3	4		6			1					0	1			3	4	5	6			1			4	5			0	0
138	2016-11-17 15:25:23	Complete	1	12471	4	1	1		<em>Government, Non-Fire Department</em> - are operated directly by a federal, state, county, or loc		1		1	0															1	1	2	3	4					1	2						0	0
140	2016-11-17 15:26:29	Complete	1	12211	4	2	1		<em>Private</em> - are operated under the direct control of a for-profit or not-for-profit organizat		3		1	0															0																	0
141	2016-11-17 15:29:36	Complete	1	10928	4	2	1		<em>Government, Non-Fire Department</em> - are operated directly by a federal, state, county, or loc		1		1	0															1		2								2						0	0
142	2016-11-17 15:26:45	Complete	1	11004	9	2	2		<em>Fire Department</em> - an organization from which fire and EMS services are provided, regardless		1		1	0															0																	0
144	2016-11-17 15:25:51	Complete	1	5657	7	1	1		<em>Fire Department</em> - an organization from which fire and EMS services are provided, regardless		1		1	0															0																	0
145	2016-11-17 15:28:29	Complete	1	9463	9	1	1		<em>Private</em> - are operated under the direct control of a for-profit or not-for-profit organizat		3		1	0															0																	0
147	2016-11-17 15:31:26	Complete	1	7896	9	2	6		<em>Fire Department</em> - an organization from which fire and EMS services are provided, regardless		1		1	0															1				4	5	6				2	3	4	5			0	1	1
148	2016-11-17 15:28:15	Complete	1	6377	4	2	1		<em>Private</em> - are operated under the direct control of a for-profit or not-for-profit organizat		1		1	0															0																	0
149	2016-11-17 15:29:30	Complete	1	505	4	2	1		<em>Fire Department</em> - an organization from which fire and EMS services are provided, regardless		1		1	0															1		2	3										5			0	0
150	2016-11-17 15:29:22	Complete	1	6162	9	1	1		<em>Fire Department</em> - an organization from which fire and EMS services are provided, regardless		1		1	0															1	1									2						0	0
151	2016-11-17 15:27:34	Complete	1	6545	7	2	1		<em>Private</em> - are operated under the direct control of a for-profit or not-for-profit organizat		1		1	0															0																	0
152	2016-11-17 15:30:32	Complete	1	3601	9	1	1		<em>Government, Non-Fire Department</em> - are operated directly by a federal, state, county, or loc		3		1	0															0																	0
154	2016-11-17 15:34:17	Complete	1	1498	7	2	1		<em>Air Medical</em> - an organization which provides air ambulance services, regardless of the type		3		1	0															0																	0
155	2016-11-17 15:31:26	Complete	1	6757	7	1	2		<em>Hospital</em> - refers to EMS agencies that are under the direct control of a hospital, regardle		1		0
156	2016-11-17 15:32:45	Complete	1	5771	8	2	1		<em>Government, Non-Fire Department</em> - are operated directly by a federal, state, county, or loc		1		1	0															0																	0
158	2016-11-17 15:31:48	Complete	1	8442	7	1	2		<em>Hospital</em> - refers to EMS agencies that are under the direct control of a hospital, regardle		1		1	0															0																	1
159	2016-11-17 15:36:06	Complete	1	6111	6	1	5		<em>Private</em> - are operated under the direct control of a for-profit or not-for-profit organizat		3		1	0															0																	0
160	2016-11-17 15:35:45	Complete	1	3374	5	1	1		<em>Air Medical</em> - an organization which provides air ambulance services, regardless of the type		3		1	0															0																	0
164	2016-11-17 15:38:39	Complete	1	5034	4	2	1		<em>Private</em> - are operated under the direct control of a for-profit or not-for-profit organizat		3		1	1		2	3	4							3			0	1				4	5							4	5			0	1
165	2016-11-17 15:35:07	Complete	1	11784	9	1	2		<em>Fire Department</em> - an organization from which fire and EMS services are provided, regardless		1		1	0															0																	1			3
166	2016-11-17 15:35:54	Complete	1	1408	7	2	6		<em>Fire Department</em> - an organization from which fire and EMS services are provided, regardless		1		1	0															0																	0
167	2016-11-17 15:36:47	Complete	1	2192	6	2	1		<em>Fire Department</em> - an organization from which fire and EMS services are provided, regardless		1		1	1	1	2	3	4							3			0	0																	0
168	2016-11-17 15:35:25	Complete	1	11365	7	1	5		<em>Hospital</em> - refers to EMS agencies that are under the direct control of a hospital, regardle		4		1	0															0																	0
170	2016-11-17 15:34:23	Complete	1	1712	7	2	1		<em>Hospital</em> - refers to EMS agencies that are under the direct control of a hospital, regardle		6	Critical Care Transport	1	0															0																	0
171	2016-11-17 15:35:17	Complete	1	1869	5	2	1		<em>Fire Department</em> - an organization from which fire and EMS services are provided, regardless		1		1	0															0																	0
172	2016-11-17 15:40:02	Complete	1	6624	7	1	1		<em>Private</em> - are operated under the direct control of a for-profit or not-for-profit organizat		2		1	1		2	3	4	5	6	7	Print on transparent containers. No contrasting background makes them blend in.	1	2	3			1	0																	0
173	2016-11-17 15:40:39	Complete	1	5588	3	1	1		<em>Hospital</em> - refers to EMS agencies that are under the direct control of a hospital, regardle		3		1	0															1		2		4					1	2						0	1	1
174	2016-11-17 15:40:19	Complete	1	5363	9	2	6		<em>Private</em> - are operated under the direct control of a for-profit or not-for-profit organizat		3		1	0															1	1	2		4	5	6				2	3		5			0	0
175	2016-11-17 15:51:24	Complete	1	9706	9	1	1		<em>Private</em> - are operated under the direct control of a for-profit or not-for-profit organizat		1		1	1			3	4		6			1		3			0	0																	0
176	2016-11-17 15:38:22	Complete	1	3513	2	2	1		<em>Hospital</em> - refers to EMS agencies that are under the direct control of a hospital, regardle		3		1	0															0																	0
177	2016-11-17 15:36:32	Complete	1	2003	9	1	5		<em>Private</em> - are operated under the direct control of a for-profit or not-for-profit organizat		3		0
178	2016-11-17 16:11:01	Complete	1	4657	6	1	1		<em>Fire Department</em> - an organization from which fire and EMS services are provided, regardless		1		1	0															1		2								2						0	0
179	2016-11-17 15:39:28	Complete	1	9434	3	1	1		<em>Private</em> - are operated under the direct control of a for-profit or not-for-profit organizat		2		1	0															0																	0
180	2016-11-17 15:43:36	Complete	1	11965	7	1	1		<em>Private</em> - are operated under the direct control of a for-profit or not-for-profit organizat		2		1	1			3						1					0	0																	0
182	2016-11-17 15:43:46	Complete	1	11377	9	1	5		<em>Hospital</em> - refers to EMS agencies that are under the direct control of a hospital, regardle		1		1	0															0																	0
183	2016-11-17 15:43:48	Complete	1	561	9	1	1		<em>Government, Non-Fire Department</em> - are operated directly by a federal, state, county, or loc		1		1	0															0																	0
184	2016-11-17 15:41:19	Complete	1	2797	9	1	5		<em>Fire Department</em> - an organization from which fire and EMS services are provided, regardless		1		0
185	2016-11-17 15:42:42	Complete	1	7307	9	1	2		<em>Private</em> - are operated under the direct control of a for-profit or not-for-profit organizat		3		1	1		2	3	4							3			1	0																	0
186	2016-11-17 15:42:42	Complete	1	9409	7	2	1		<em>Private</em> - are operated under the direct control of a for-profit or not-for-profit organizat		1		1	0															0																	0
187	2016-11-17 15:44:54	Complete	1	847	6	2	1		<em>Hospital</em> - refers to EMS agencies that are under the direct control of a hospital, regardle		1		1	0															0																	0
190	2016-11-17 15:52:26	Complete	1	5969	7	1	6		<em>Fire Department</em> - an organization from which fire and EMS services are provided, regardless		1		1	1				4								4	hold up to ligh	0	0																	0
191	2016-11-17 15:45:26	Complete	1	4697	5	2	1		<em>Government, Non-Fire Department</em> - are operated directly by a federal, state, county, or loc		1		1	0															0																	0
193	2016-11-17 15:49:38	Complete	1	9150	9	2	1		<em>Hospital</em> - refers to EMS agencies that are under the direct control of a hospital, regardle		1		1	0															0																	0
195	2016-11-17 15:56:17	Complete	1	4024	7	1	1		<em>Government, Non-Fire Department</em> - are operated directly by a federal, state, county, or loc		3		1	0															1					5								5			0	0
197	2016-11-17 15:50:48	Complete	1	1982	9	1	7	Ocean Lifeguard	<em>Fire Department</em> - an organization from which fire and EMS services are provided, regardless		1		1	0															0																	0
198	2016-11-17 15:51:10	Complete	1	7500	5	1	1		<em>Fire Department</em> - an organization from which fire and EMS services are provided, regardless		1		1	0															0																	0
199	2016-11-17 15:48:53	Complete	1	5134	6	1	1		<em>Fire Department</em> - an organization from which fire and EMS services are provided, regardless		1		1	0															0																	0
201	2016-11-17 15:53:46	Complete	1	11450	4	2	1		Other - Please specify	DOD Civilian Paramedic	6	Occupational Health with 911 ALS and Chemical Operations Support	1	0															1			3	4						2	3					0	0
202	2016-11-17 15:52:37	Complete	1	1386	5	2	1		<em>Government, Non-Fire Department</em> - are operated directly by a federal, state, county, or loc		1		1	0															0																	0
204	2016-11-17 15:53:00	Complete	1	10319	9	1	1		<em>Fire Department</em> - an organization from which fire and EMS services are provided, regardless		1		1	0															0																	0
205	2016-11-17 15:53:20	Complete	1	7656	9	1	6		<em>Government, Non-Fire Department</em> - are operated directly by a federal, state, county, or loc		1		1	1		2	3						1		3			0	1		2		4		6			1	2	3	4	5			0	0
206	2016-11-17 15:54:36	Complete	1	5682	7	1	1		<em>Hospital</em> - refers to EMS agencies that are under the direct control of a hospital, regardle		3		1	0															1		2					7	Tridil seal is the worst.		2			5			0	0
207	2016-11-17 15:53:26	Complete	1	11199	5	1	1		<em>Government, Non-Fire Department</em> - are operated directly by a federal, state, county, or loc		1		1	0															1		2		4							3					0	0
208	2016-11-17 15:53:49	Complete	1	12341	7	1	1		<em>Fire Department</em> - an organization from which fire and EMS services are provided, regardless		1		1	0															0																	0
209	2016-11-17 15:52:41	Complete	1	2727	6	2	1		<em>Fire Department</em> - an organization from which fire and EMS services are provided, regardless		1		0
210	2016-11-17 15:53:21	Complete	1	9907	8	2	2		<em>Government, Non-Fire Department</em> - are operated directly by a federal, state, county, or loc		1		1	0															0																	0
211	2016-11-17 15:54:01	Complete	1	9185	8	1	1		<em>Government, Non-Fire Department</em> - are operated directly by a federal, state, county, or loc		1		1	0															0																	0
213	2016-11-17 15:53:45	Complete	1	348	9	1	2		<em>Government, Non-Fire Department</em> - are operated directly by a federal, state, county, or loc		1		1	0															0																	0
214	2016-11-17 16:03:49	Complete	1	11301	4	1	1		<em>Fire Department</em> - an organization from which fire and EMS services are provided, regardless		3		1	0															0																	0
215	2016-11-17 16:02:07	Complete	1	8555	6	2	1		<em>Private</em> - are operated under the direct control of a for-profit or not-for-profit organizat		3		1	0															0																	0
216	2016-11-17 16:03:15	Complete	1	10649	8	1	1		<em>Private</em> - are operated under the direct control of a for-profit or not-for-profit organizat		4		1	0															0																	0
217	2016-11-17 16:05:20	Complete	1	11890	3	1	1		<em>Fire Department</em> - an organization from which fire and EMS services are provided, regardless		1		1	1		2		4					1		3			0	1	1	2							1	2		4	5			0	0
218	2016-11-17 16:04:24	Complete	1	11492	9	2	1		<em>Fire Department</em> - an organization from which fire and EMS services are provided, regardless		1		1	1		2	3						1					0	1	1			4					1		3					0	0
219	2016-11-17 16:08:20	Complete	1	10413	9	2	1		<em>Fire Department</em> - an organization from which fire and EMS services are provided, regardless		1		1	1		2	3			6					3	4	Placed in baggies with larger label.	0	0																	1
220	2016-11-17 16:02:04	Complete	1	10596	9	1	5		<em>Fire Department</em> - an organization from which fire and EMS services are provided, regardless		1		1	0															0																	0
221	2016-11-17 16:32:49	Complete	1	4400	5	2	1		<em>Fire Department</em> - an organization from which fire and EMS services are provided, regardless		1		1	0															1	1	2		4					1	2	3	4	5			0	0
224	2016-11-17 16:03:46	Complete	1	5018	5	2	3		<em>Private</em> - are operated under the direct control of a for-profit or not-for-profit organizat		3		1	1		2		4		6			1	2				0	0																	0
225	2016-11-17 16:04:10	Complete	1	814	9	2	1		<em>Fire Department</em> - an organization from which fire and EMS services are provided, regardless		1		1	0															1		2	3	4						2		4				0	0
226	2016-11-17 16:08:08	Complete	1	3867	9	2	1		<em>Hospital</em> - refers to EMS agencies that are under the direct control of a hospital, regardle		1		1	1			3						1			4	magnifying glass	0	0																	1
228	2016-11-17 16:21:22	Complete	1	24	7	2	1		<em>Fire Department</em> - an organization from which fire and EMS services are provided, regardless		3		1	0															0																	0
230	2016-11-17 16:11:42	Complete	1	6858	4	2	1		<em>Hospital</em> - refers to EMS agencies that are under the direct control of a hospital, regardle		1		1	0															0																	1
231	2016-11-17 16:16:33	Complete	1	7866	7	1	1		<em>Hospital</em> - refers to EMS agencies that are under the direct control of a hospital, regardle		1		1	0															1				4		6							5			0	0
232	2016-11-17 16:09:23	Complete	1	2790	8	2	1		<em>Fire Department</em> - an organization from which fire and EMS services are provided, regardless		1		1	1			3	4		6			1					0	1		2	3						1	2						0	0
233	2016-11-17 16:08:04	Complete	1	2022	7	1	1		<em>Air Medical</em> - an organization which provides air ambulance services, regardless of the type		1		1	0															0																	0
235	2016-11-17 16:10:12	Complete	1	10593	5	2	1		<em>Fire Department</em> - an organization from which fire and EMS services are provided, regardless		1		1	0															0																	0
236	2016-11-17 16:11:25	Complete	1	330	7	2	1		<em>Fire Department</em> - an organization from which fire and EMS services are provided, regardless		1		1	1			3	4					1					0	1			3	4						2	3					0	0
237	2016-11-17 16:10:27	Complete	1	12540	6	1	6		<em>Private</em> - are operated under the direct control of a for-profit or not-for-profit organizat		3		1	0															0																	0
238	2016-11-17 16:09:21	Complete	1	6403	9	1	1		<em>Air Medical</em> - an organization which provides air ambulance services, regardless of the type		1		1	0															0																	0
239	2016-11-17 16:17:41	Complete	1	6787	5	1	1		<em>Fire Department</em> - an organization from which fire and EMS services are provided, regardless		1		1	0															0																	0
240	2016-11-17 16:13:10	Complete	1	6903	8	2	2		<em>Fire Department</em> - an organization from which fire and EMS services are provided, regardless		1		1	0															0																	0
241	2016-11-17 16:14:59	Complete	1	6064	8	1	7	OFFICE	<em>Private</em> - are operated under the direct control of a for-profit or not-for-profit organizat		1		0
242	2016-11-17 16:19:08	Complete	1	1831	5	1	1		<em>Fire Department</em> - an organization from which fire and EMS services are provided, regardless		3		1	0															0																	0
243	2016-11-17 16:22:40	Complete	1	8091	9	2	1		<em>Hospital</em> - refers to EMS agencies that are under the direct control of a hospital, regardle		1		1	0															0																	0
245	2016-11-17 16:19:44	Complete	1	11623	9	2	1		<em>Fire Department</em> - an organization from which fire and EMS services are provided, regardless		1		1	1			3						1					0	0																	0
246	2016-11-17 16:20:47	Complete	1	6641	6	1	1		<em>Government, Non-Fire Department</em> - are operated directly by a federal, state, county, or loc		3		1	1		2	3	4							3			0	1	1			4	5	6				2	3		5			0	1	1		3
247	2016-11-17 16:20:32	Complete	1	3155	4	1	1		<em>Fire Department</em> - an organization from which fire and EMS services are provided, regardless		1		1	0															0																	0
248	2016-11-17 16:23:36	Complete	1	10600	5	2	1		<em>Hospital</em> - refers to EMS agencies that are under the direct control of a hospital, regardle		1		1	0															0																	0
249	2016-11-17 16:22:10	Complete	1	10186	8	1	6		<em>Fire Department</em> - an organization from which fire and EMS services are provided, regardless		1		1	0															0																	0
250	2016-11-17 16:20:28	Complete	1	5297	5	2	2		<em>Private</em> - are operated under the direct control of a for-profit or not-for-profit organizat		1		1	0															0																	0
251	2016-11-17 16:22:39	Complete	1	1969	4	1	1		<em>Hospital</em> - refers to EMS agencies that are under the direct control of a hospital, regardle		1		1	0															1		2	3	4						2	3		5			1	0
252	2016-11-17 16:24:58	Complete	1	4849	6	1	1		<em>Fire Department</em> - an organization from which fire and EMS services are provided, regardless		1		1	0															1	1								1							0	0
253	2016-11-17 16:26:39	Complete	1	7268	7	1	1		<em>Air Medical</em> - an organization which provides air ambulance services, regardless of the type		3		1	0															1				4	5								5			0	1
254	2016-11-17 16:27:04	Complete	1	185	8	2	6		<em>Government, Non-Fire Department</em> - are operated directly by a federal, state, county, or loc		1		1	0															0																	0
255	2016-11-17 16:28:30	Complete	1	1092	6	2	1		<em>Hospital</em> - refers to EMS agencies that are under the direct control of a hospital, regardle		1		1	0															0																	0
256	2016-11-17 16:26:39	Complete	1	11292	7	1	6		<em>Fire Department</em> - an organization from which fire and EMS services are provided, regardless		1		1	1			3	4										0	0																	1	1
257	2016-11-17 16:29:56	Complete	1	789	9	2	1		<em>Fire Department</em> - an organization from which fire and EMS services are provided, regardless		1		1	0															0																	0
258	2016-11-17 16:29:52	Complete	1	6286	8	1	1		<em>Hospital</em> - refers to EMS agencies that are under the direct control of a hospital, regardle		1		1	0															0																	0
259	2016-11-17 16:28:19	Complete	1	272	6	1	1		<em>Hospital</em> - refers to EMS agencies that are under the direct control of a hospital, regardle		1		1	0															0																	0
262	2016-11-17 16:29:00	Complete	1	9289	9	1	6		<em>Fire Department</em> - an organization from which fire and EMS services are provided, regardless		1		1	0															0																	0
263	2016-11-17 16:31:19	Complete	1	10694	9	2	6		<em>Fire Department</em> - an organization from which fire and EMS services are provided, regardless		1		1	0															1				4	5								5			0
264	2016-11-17 16:30:37	Complete	1	8889	8	2	1		<em>Fire Department</em> - an organization from which fire and EMS services are provided, regardless		1		1	0															0																	0
265	2016-11-17 16:33:14	Complete	1	11419	9	2	1		<em>Private</em> - are operated under the direct control of a for-profit or not-for-profit organizat		1		1	1		2	3	4					1					0	0																	0
266	2016-11-17 16:33:26	Complete	1	10695	7	2	1		<em>Government, Non-Fire Department</em> - are operated directly by a federal, state, county, or loc		1		1	0															0																	0
267	2016-11-17 16:33:46	Complete	1	12209	4	1	1		<em>Fire Department</em> - an organization from which fire and EMS services are provided, regardless		1		1	0															1	1												5			0	0
268	2016-11-17 16:34:49	Complete	1	10498	8	2	6		<em>Fire Department</em> - an organization from which fire and EMS services are provided, regardless		1		1	0															0																	0
269	2016-11-17 16:41:13	Complete	1	3845	9	2	1		<em>Air Medical</em> - an organization which provides air ambulance services, regardless of the type		2		1	1			3			6			1	2	3			0	0																	1			3
270	2016-11-17 16:33:29	Complete	1	1678	9	0
272	2016-11-17 16:35:46	Complete	1	4063	8	1	1		<em>Hospital</em> - refers to EMS agencies that are under the direct control of a hospital, regardle		4		1	0															0																	0
274	2016-11-17 16:39:31	Complete	1	414	9	1	5		<em>Government, Non-Fire Department</em> - are operated directly by a federal, state, county, or loc		1		1	0															1					5					2						0	0
275	2016-11-17 16:42:49	Complete	1	1497	8	2	1		<em>Fire Department</em> - an organization from which fire and EMS services are provided, regardless		1		1	0															0																	0
276	2016-11-17 16:44:27	Complete	1	6570	4	1	1		<em>Fire Department</em> - an organization from which fire and EMS services are provided, regardless		1		1	1		2												0	0																	0
277	2016-11-17 16:41:53	Complete	1	3493	5	1	1		<em>Fire Department</em> - an organization from which fire and EMS services are provided, regardless		1		1	0															0																	0
278	2016-12-01 19:37:48	Complete	1	11324	9	0
279	2016-11-17 16:43:11	Complete	1	6416	9	1	6		<em>Fire Department</em> - an organization from which fire and EMS services are provided, regardless		1		1	1			3	4					1					0	0																	0
281	2016-11-17 16:47:21	Complete	1	822	9	2	3		<em>Fire Department</em> - an organization from which fire and EMS services are provided, regardless		1		1	0															0																	0
282	2016-11-17 16:45:21	Complete	1	2262	9	2	1		<em>Air Medical</em> - an organization which provides air ambulance services, regardless of the type		1		1	0															0																	0
283	2016-11-17 16:44:04	Complete	1	11985	9	2	5		<em>Government, Non-Fire Department</em> - are operated directly by a federal, state, county, or loc		1		1	1	1	2	3	4		6			1		3			0	1	1	2		4						2	3					0	0
286	2016-11-17 16:47:13	Complete	1	5740	9	1	6		<em>Fire Department</em> - an organization from which fire and EMS services are provided, regardless		1		1	1			3						1					0	0																	0
287	2016-11-17 16:44:47	Complete	1	12430	9	1	2		Other - Please specify	EMS only 911 service	1		1	0															0																	0
288	2016-11-17 16:47:00	Complete	1	901	9	1	1		<em>Fire Department</em> - an organization from which fire and EMS services are provided, regardless		1		1	0															0																	0
289	2016-11-17 16:48:03	Complete	1	8907	7	2	1		<em>Fire Department</em> - an organization from which fire and EMS services are provided, regardless		1		1	0															0																	0
290	2016-11-17 16:50:14	Complete	1	7387	7	1	1		<em>Private</em> - are operated under the direct control of a for-profit or not-for-profit organizat		6	all of the above, also we search and rescue, we check gas leaks, we check on prisoners, we turn off lights and lock doors, we are weather watchers and traffic control, we are swift water rescue, we are sports trainers, flag carriers, we train our first responders and train our community on s/s of anything you can think of from stroke to snake bite to lonliness, probably something i missed but you…	1	0															0																	0
291	2016-11-17 16:50:10	Complete	1	1395	8	1	1		<em>Fire Department</em> - an organization from which fire and EMS services are provided, regardless		1		1	0															0																	0
292	2016-11-17 16:55:08	Complete	1	9497	6	2	1		<em>Fire Department</em> - an organization from which fire and EMS services are provided, regardless		1		1	0															0																	0
293	2016-11-17 16:50:14	Complete	1	12267	8	2	1		<em>Fire Department</em> - an organization from which fire and EMS services are provided, regardless		1		1	0															0																	1
294	2016-11-17 16:52:52	Complete	1	863	7	2	5		<em>Government, Non-Fire Department</em> - are operated directly by a federal, state, county, or loc		1		1	1			3	4		6								0	1	1	2	3	4	5		7	no directions for opening and an unfamiliar package			3	4	5			0	1			3
295	2016-11-17 16:49:39	Complete	1	8460	7	2	6		<em>Hospital</em> - refers to EMS agencies that are under the direct control of a hospital, regardle		1		1	0															0																	0
296	2016-11-17 16:51:20	Complete	1	2357	9	1	1		<em>Fire Department</em> - an organization from which fire and EMS services are provided, regardless		1		1	1		2	3	4					1					0	0																	0
301	2016-11-17 16:55:15	Complete	1	9038	5	1	1		<em>Government, Non-Fire Department</em> - are operated directly by a federal, state, county, or loc		1		1	1		2	3	4							3			0	0																	0
303	2016-11-17 16:59:58	Complete	1	11818	4	2	1		<em>Hospital</em> - refers to EMS agencies that are under the direct control of a hospital, regardle		1		1	0															0																	0
305	2016-11-17 16:59:16	Complete	1	12255	4	1	1		<em>Government, Non-Fire Department</em> - are operated directly by a federal, state, county, or loc		1		1	0															0																	0
306	2016-11-17 16:58:46	Complete	1	9249	7	1	6		<em>Fire Department</em> - an organization from which fire and EMS services are provided, regardless		1		1	0															0																	0
308	2016-11-17 17:00:14	Complete	1	11924	4	1	1		<em>Fire Department</em> - an organization from which fire and EMS services are provided, regardless		1		1	0															0																	0
309	2016-11-17 17:02:47	Complete	1	4189	8	1	1		<em>Fire Department</em> - an organization from which fire and EMS services are provided, regardless		1		1	1			3									4	Ask my emt	0	0																	0
310	2016-11-17 17:02:23	Complete	1	6104	9	2	1		<em>Fire Department</em> - an organization from which fire and EMS services are provided, regardless		1		1	1		2	3						1					0	1			3										5			0	0
311	2016-11-17 17:03:09	Complete	1	6816	7	1	7	Medical Director	<em>Military</em> - are operated by one of the U.S. Armed Forces and staffed by active duty personne		1		1	0															0																	0
312	2016-11-17 17:06:35	Complete	1	10686	6	1	1		<em>Private</em> - are operated under the direct control of a for-profit or not-for-profit organizat		3		1	0															0																	0
313	2016-11-17 17:20:09	Complete	1	6414	3	1	1		<em>Government, Non-Fire Department</em> - are operated directly by a federal, state, county, or loc		1		1	0															0																	0
314	2016-11-17 17:10:45	Complete	1	7226	9	1	1		<em>Fire Department</em> - an organization from which fire and EMS services are provided, regardless		1		1	1			3						1					0	0																	0
315	2016-11-17 17:09:09	Complete	1	8747	4	1	1		<em>Fire Department</em> - an organization from which fire and EMS services are provided, regardless		1		1	0															0																	0
316	2016-11-17 17:12:50	Complete	1	11050	9	1	6		<em>Fire Department</em> - an organization from which fire and EMS services are provided, regardless		1		1	0															0																	0
317	2016-11-17 17:11:26	Complete	1	3844	7	1	1		<em>Government, Non-Fire Department</em> - are operated directly by a federal, state, county, or loc		1		1	1				4							3			0	0																	1
319	2016-11-17 17:13:49	Complete	1	6648	9	1	1		Other - Please specify	Offshore remote	6	offshore remote	1	1			3		5	6			1			4	used cell phone as a magnifying glass	0	0																	0
320	2016-11-18 00:22:56	Complete	1	2720	5	1	1		<em>Hospital</em> - refers to EMS agencies that are under the direct control of a hospital, regardle		1		1	0															0																	0
322	2016-11-17 17:20:44	Complete	1	3034	8	2	1		Other - Please specify	County EMS Agency	3		1	1	1		3	4		6			1			4	Reading Glasses	0	0																	0
324	2016-11-17 17:20:05	Complete	1	10938	4	2	1		<em>Government, Non-Fire Department</em> - are operated directly by a federal, state, county, or loc		1		1	0															0																	0
325	2016-11-17 17:20:58	Complete	1	1059	9	1	1		<em>Fire Department</em> - an organization from which fire and EMS services are provided, regardless		1		1	0															0																	0
326	2016-11-17 17:30:18	Complete	1	3149	9	2	1		<em>Private</em> - are operated under the direct control of a for-profit or not-for-profit organizat		1		1	1	1	2	3	4	5	6			1					0	1			3	4			7	glass broke while opening spilling meds	1	2		4	5			1	1
327	2016-11-17 17:22:56	Complete	1	2756	9	1	7	Department Clinical Educator	<em>Government, Non-Fire Department</em> - are operated directly by a federal, state, county, or loc		1		1	0															0																	0
328	2016-11-17 17:24:53	Complete	1	11201	9	2	1		<em>Fire Department</em> - an organization from which fire and EMS services are provided, regardless		1		1	0															0																	0
329	2016-11-17 17:23:38	Complete	1	12412	5	2	1		<em>Hospital</em> - refers to EMS agencies that are under the direct control of a hospital, regardle		3		1																0																	0
330	2016-11-17 17:27:43	Complete	1	4163	6	1	3		<em>Fire Department</em> - an organization from which fire and EMS services are provided, regardless		1		1	0															0																	0
331	2016-11-17 17:33:42	Complete	1	921	7	1	1		<em>Private</em> - are operated under the direct control of a for-profit or not-for-profit organizat		1		1	1				4		6			1		3			1	1	1		3							2		4				1	0
332	2016-11-17 17:30:50	Complete	1	3395	6	2	1		<em>Air Medical</em> - an organization which provides air ambulance services, regardless of the type		5		1	0															0																	0
333	2016-11-17 17:31:38	Complete	1	11591	4	2	1		<em>Hospital</em> - refers to EMS agencies that are under the direct control of a hospital, regardle		3		1	0															0																	0
334	2016-11-17 17:31:06	Complete	1	4568	9	1	1		<em>Private</em> - are operated under the direct control of a for-profit or not-for-profit organizat		1		1	0															0																	1	1
335	2016-11-17 17:31:17	Complete	1	4411	5	2	1		<em>Air Medical</em> - an organization which provides air ambulance services, regardless of the type		2		1																0																	0
336	2016-11-17 17:32:29	Complete	1	7827	7	1	1		<em>Hospital</em> - refers to EMS agencies that are under the direct control of a hospital, regardle		3		1	0															0																	0
337	2016-11-17 17:38:39	Complete	1	340	7	2	5		<em>Fire Department</em> - an organization from which fire and EMS services are provided, regardless		3		1	0															0																	0
338	2016-11-17 17:39:35	Complete	1	9589	9	1	6		<em>Fire Department</em> - an organization from which fire and EMS services are provided, regardless		1		1	0															0																	0
339	2016-11-23 13:25:27	Complete	1	11182	9	2	1		<em>Fire Department</em> - an organization from which fire and EMS services are provided, regardless		1		1	0															0																	0
340	2016-11-17 17:41:13	Complete	1	10908	3	1	7	TEMS Medic	<em>Private</em> - are operated under the direct control of a for-profit or not-for-profit organizat		6	Other	1	0															0																	0
341	2016-11-17 17:38:28	Complete	1	5409	7	1	1		<em>Private</em> - are operated under the direct control of a for-profit or not-for-profit organizat		1		1	0															0																	0
342	2016-11-17 17:40:47	Complete	1	9064	9	1	1		<em>Air Medical</em> - an organization which provides air ambulance services, regardless of the type		1		1	0															0																	0
343	2016-11-17 17:46:11	Complete	1	2870	6	2	1		<em>Private</em> - are operated under the direct control of a for-profit or not-for-profit organizat		1		1	0															0																	0
344	2016-11-17 17:45:40	Complete	1	9442	7	1	1		Other - Please specify	Third service	1		1	0															0																	1
345	2016-11-17 17:44:49	Complete	1	10855	6	2	1		<em>Fire Department</em> - an organization from which fire and EMS services are provided, regardless		1		1	0															0																	0
346	2016-11-17 17:45:54	Complete	1	5562	9	2	1		<em>Air Medical</em> - an organization which provides air ambulance services, regardless of the type		1		1	0															0																	0
347	2016-11-17 17:47:33	Complete	1	10516	5	2	1		<em>Hospital</em> - refers to EMS agencies that are under the direct control of a hospital, regardle		1		1	0															0																	0
348	2016-11-17 17:50:42	Complete	1	10285	6	1	5		<em>Private</em> - are operated under the direct control of a for-profit or not-for-profit organizat		1		1	0															0																	0
349	2016-11-17 18:09:48	Complete	1	1150	5	2	1		<em>Fire Department</em> - an organization from which fire and EMS services are provided, regardless		1		1	0															1						6							5			0	0
350	2016-11-17 17:58:20	Complete	1	2926	7	1	1		<em>Fire Department</em> - an organization from which fire and EMS services are provided, regardless		1		1	1				4								4	Extra time taken to read and verify	0	0																	0
351	2016-11-17 17:57:56	Complete	1	8652	9	2	1		<em>Hospital</em> - refers to EMS agencies that are under the direct control of a hospital, regardle		1		1	1		2		4					1		3			0	1		2	3	4					1	2						0	0
352	2016-11-17 18:09:41	Complete	1	11937	9	1	1		<em>Private</em> - are operated under the direct control of a for-profit or not-for-profit organizat		1		1	1		2	3	4								4	stronger reading glasses	0	0																	0
353	2016-11-17 18:02:09	Complete	1	10936	8	1	1		<em>Private</em> - are operated under the direct control of a for-profit or not-for-profit organizat		1		1	0															0																	0
354	2016-11-17 17:56:55	Complete	1	6780	6	0
355	2016-11-17 18:01:10	Complete	1	8719	8	2	2		<em>Private</em> - are operated under the direct control of a for-profit or not-for-profit organizat		1		1	0															0																	0
357	2016-11-17 18:07:25	Complete	1	5004	9	1	1		<em>Private</em> - are operated under the direct control of a for-profit or not-for-profit organizat		3		1	0															0																	0
358	2016-11-17 18:05:05	Complete	1	2764	6	1	1		<em>Government, Non-Fire Department</em> - are operated directly by a federal, state, county, or loc		4		1	0															0																	0
361	2016-11-17 18:12:43	Complete	1	9696	6	2	1		<em>Hospital</em> - refers to EMS agencies that are under the direct control of a hospital, regardle		4		1	0															0																	0
362	2016-11-17 18:14:16	Complete	1	2330	9	2	1		<em>Fire Department</em> - an organization from which fire and EMS services are provided, regardless		1		1	0															0																	0
363	2016-11-17 18:18:03	Complete	1	1815	9	2	6		<em>Fire Department</em> - an organization from which fire and EMS services are provided, regardless		1		1	0															0																	0
365	2016-11-17 18:20:08	Complete	1	6896	9	1	5		Other - Please specify	Remote EMS oil& gas	6	Offshore and remote locations	0
366	2016-11-17 18:23:35	Complete	1	12110	7	1	6		<em>Private</em> - are operated under the direct control of a for-profit or not-for-profit organizat		3		1	1	1	2	3	4					1					0	1			3	4						2	3					0	0
367	2016-11-17 18:29:25	Complete	1	7989	9	2	6		<em>Government, Non-Fire Department</em> - are operated directly by a federal, state, county, or loc		3		1	1		2	3	4					1					0	1		2		4						2						0	0
369	2016-11-23 12:55:50	Complete	1	7339	5	1	1		<em>Air Medical</em> - an organization which provides air ambulance services, regardless of the type		1		1	0															0																	0
372	2016-11-17 18:28:46	Complete	1	5082	6	2	1		<em>Private</em> - are operated under the direct control of a for-profit or not-for-profit organizat		3		1	0															0																	1	1
373	2016-11-17 18:35:48	Complete	1	9141	7	2	1		<em>Government, Non-Fire Department</em> - are operated directly by a federal, state, county, or loc		1		1	0															1	1					6				2			5			0	0
375	2016-11-17 18:37:48	Complete	1	7227	9	1	5		<em>Fire Department</em> - an organization from which fire and EMS services are provided, regardless		1		1	1				4							3			0	0																	0
377	2016-11-17 18:37:17	Complete	1	4929	6	1	1		<em>Fire Department</em> - an organization from which fire and EMS services are provided, regardless		1		1	0															0																	0
378	2016-11-17 18:43:10	Complete	1	5953	5	1	3		<em>Private</em> - are operated under the direct control of a for-profit or not-for-profit organizat		1		1	0															0																	0
379	2016-11-17 18:43:46	Complete	1	3246	8	2	1		<em>Hospital</em> - refers to EMS agencies that are under the direct control of a hospital, regardle		1		1	0															0																	0
380	2016-11-17 18:45:51	Complete	1	12179	9	1	1		<em>Fire Department</em> - an organization from which fire and EMS services are provided, regardless		1		1	0															0																	0
381	2016-11-17 18:46:26	Complete	1	11514	7	2	1		<em>Military</em> - are operated by one of the U.S. Armed Forces and staffed by active duty personne		6	Army medic	1	0															0																	0
384	2016-11-17 18:48:22	Complete	1	342	9	1	7	Quality Improvement	<em>Private</em> - are operated under the direct control of a for-profit or not-for-profit organizat		3		0
385	2016-11-17 18:52:04	Complete	1	11679	9	2	1		<em>Private</em> - are operated under the direct control of a for-profit or not-for-profit organizat		1		1	0															0																	1	1
391	2016-11-17 19:02:00	Complete	1	9303	8	2	1		<em>Air Medical</em> - an organization which provides air ambulance services, regardless of the type		2		1	1			3	4		6			1		3			0	1	1				5	6				2			5			0	0
392	2016-11-17 18:59:44	Complete	1	9095	8	2	6		<em>Fire Department</em> - an organization from which fire and EMS services are provided, regardless		1		1	0															0																	0
393	2016-11-17 19:03:04	Complete	1	792	8	1	1		<em>Private</em> - are operated under the direct control of a for-profit or not-for-profit organizat		1		1	0															0																	0
394	2016-11-17 19:07:47	Complete	1	8714	4	1	1		<em>Fire Department</em> - an organization from which fire and EMS services are provided, regardless		1		1	1				4					1					0	0																	0
395	2016-11-17 19:10:39	Complete	1	3021	7	1	6		<em>Government, Non-Fire Department</em> - are operated directly by a federal, state, county, or loc		1		1	1			3	4		6			1					0	0																	0
397	2016-11-17 19:10:45	Complete	1	3170	6	1	1		<em>Fire Department</em> - an organization from which fire and EMS services are provided, regardless		1		1	0															0																	0
399	2016-11-17 19:12:23	Complete	1	9887	9	1	6		<em>Private</em> - are operated under the direct control of a for-profit or not-for-profit organizat		3		1	1			3						1					0	0																	0
400	2016-11-17 19:13:30	Complete	1	6175	9	2	1		<em>Fire Department</em> - an organization from which fire and EMS services are provided, regardless		1		1	0															0																	0
401	2016-11-17 19:15:45	Complete	1	9244	9	1	1		<em>Private</em> - are operated under the direct control of a for-profit or not-for-profit organizat		2		1	0															0																	0
402	2016-11-17 19:16:21	Complete	1	7321	4	1	1		<em>Private</em> - are operated under the direct control of a for-profit or not-for-profit organizat		1		1	1			3	4							3			0	1		2							1							0	0
403	2016-11-17 19:23:47	Complete	1	4961	5	1	1		<em>Fire Department</em> - an organization from which fire and EMS services are provided, regardless		1		1	0															0																	1
405	2016-11-17 19:37:00	Complete	1	1203	7	2	5		<em>Hospital</em> - refers to EMS agencies that are under the direct control of a hospital, regardle		1		1	0															1	1	2	3	4	5						3		5			0	1	1		3
406	2016-11-17 19:21:17	Complete	1	12076	7	2	1		<em>Fire Department</em> - an organization from which fire and EMS services are provided, regardless		1		1	0															0																	0
407	2016-11-17 19:22:20	Complete	1	8986	7	2	1		<em>Fire Department</em> - an organization from which fire and EMS services are provided, regardless		1		1	0															0																	1	1
408	2016-11-17 19:25:40	Complete	1	6772	8	2	1		<em>Air Medical</em> - an organization which provides air ambulance services, regardless of the type		1		1	0															0																	0
409	2016-11-17 19:22:15	Complete	1	1406	5	1	2		<em>Private</em> - are operated under the direct control of a for-profit or not-for-profit organizat		1		0
410	2016-11-17 19:29:04	Complete	1	12084	9	1	1		<em>Fire Department</em> - an organization from which fire and EMS services are provided, regardless		1		1	1		2	3	4					1		3			0	1	1												5			0	0
411	2016-11-17 19:30:01	Complete	1	1050	9	1	1		<em>Fire Department</em> - an organization from which fire and EMS services are provided, regardless		1		1	0															0																	0
412	2016-11-17 19:34:23	Complete	1	11747	9	1	1		<em>Hospital</em> - refers to EMS agencies that are under the direct control of a hospital, regardle		1		1	1		2	3	4	5				1		3			0	0																	0
413	2016-11-17 19:33:54	Complete	1	6688	4	2	1		<em>Fire Department</em> - an organization from which fire and EMS services are provided, regardless		1		1	0															0																	0
414	2016-11-17 19:34:15	Complete	1	1713	7	1	1		<em>Fire Department</em> - an organization from which fire and EMS services are provided, regardless		3		1	1			3						1					0	1				4									5			0	0
415	2016-11-17 19:32:19	Complete	1	10679	5	2	1		<em>Fire Department</em> - an organization from which fire and EMS services are provided, regardless		1		1	0															0																	0
416	2016-11-17 19:32:41	Complete	1	7837	4	0
417	2016-11-17 19:38:23	Complete	1	233	4	1	1		<em>Fire Department</em> - an organization from which fire and EMS services are provided, regardless		1		1	1				4	5				1	2	3			1	0																	1
419	2016-11-17 19:38:47	Complete	1	9740	8	1	6		Other - Please specify	University	1		1	0															0																	0
420	2016-11-17 19:43:24	Complete	1	6857	9	1	1		<em>Air Medical</em> - an organization which provides air ambulance services, regardless of the type		3		1	0															0																	0
421	2016-11-17 19:39:37	Complete	1	6125	9	0
422	2016-11-17 19:47:12	Complete	1	10950	4	1	1		<em>Private</em> - are operated under the direct control of a for-profit or not-for-profit organizat		2		1	0															1					5						3	4	5			0	0
423	2016-11-17 20:00:03	Complete	1	3841	7	2	3		<em>Hospital</em> - refers to EMS agencies that are under the direct control of a hospital, regardle		6	Critical care transport	1	0															0																	0
424	2016-11-17 19:59:03	Complete	1	3537	5	2	1		<em>Government, Non-Fire Department</em> - are operated directly by a federal, state, county, or loc		3		1	0															0																	0
425	2016-11-17 20:03:49	Complete	1	11522	8	2	3		<em>Private</em> - are operated under the direct control of a for-profit or not-for-profit organizat		3		1	0															0																	0
426	2016-11-17 20:07:20	Complete	1	9455	9	2	1		<em>Government, Non-Fire Department</em> - are operated directly by a federal, state, county, or loc		1		1	0															0																	0
427	2016-11-17 20:05:26	Complete	1	392	5	0
428	2016-11-17 20:13:57	Complete	1	12402	3	1	1		<em>Government, Non-Fire Department</em> - are operated directly by a federal, state, county, or loc		1		1	0															0																	0
430	2016-11-17 20:15:24	Complete	1	9713	5	1	1		<em>Fire Department</em> - an organization from which fire and EMS services are provided, regardless		1		1	0															0																	0
431	2016-11-17 20:16:37	Complete	1	1864	8	1	1		<em>Fire Department</em> - an organization from which fire and EMS services are provided, regardless		1		1	0															0																	0
433	2016-11-17 20:22:42	Complete	1	8304	7	2	1		<em>Private</em> - are operated under the direct control of a for-profit or not-for-profit organizat		1		1	0															0																	0
434	2016-11-17 20:21:35	Complete	1	10292	7	1	1		<em>Private</em> - are operated under the direct control of a for-profit or not-for-profit organizat		1		1	0															1					5				1	2	3	4				0	0
435	2016-11-17 20:21:26	Complete	1	5471	8	1	5		<em>Fire Department</em> - an organization from which fire and EMS services are provided, regardless		1		1	0															0																	0
436	2016-11-17 20:23:32	Complete	1	2329	7	1	1		<em>Hospital</em> - refers to EMS agencies that are under the direct control of a hospital, regardle		3		1	1		2		4	5						3			0	0																	0
438	2016-11-17 21:24:38	Complete	1	1309	5	1	1		<em>Private</em> - are operated under the direct control of a for-profit or not-for-profit organizat		3		1	0															0																	0
439	2016-11-17 20:34:07	Complete	1	7952	9	2	5		<em>Fire Department</em> - an organization from which fire and EMS services are provided, regardless		1		1	1	1	2	3	4		6			1	2	3	4	Lorazepam and fentanyl refilled syringes are nearly identical. The viscosity of the solution can show the difference in low light situations	0	1					5	6								6	Read directions	0	0
440	2016-11-17 20:58:50	Complete	1	9266	5	2	1		<em>Government, Non-Fire Department</em> - are operated directly by a federal, state, county, or loc		1		1	1		2	3	4								4	Feverishly searching every drug/location	1	0																	0
441	2016-11-17 21:15:19	Complete	1	3363	9	2	1		<em>Government, Non-Fire Department</em> - are operated directly by a federal, state, county, or loc		1		1	0															1				4									5			0	0
442	2016-11-17 20:33:17	Complete	1	6907	5	2	1		<em>Government, Non-Fire Department</em> - are operated directly by a federal, state, county, or loc		1		1	0															0																	0
443	2016-11-17 20:31:49	Complete	1	10196	9	2	6		<em>Fire Department</em> - an organization from which fire and EMS services are provided, regardless		1		1	0															0																	0
446	2016-11-17 20:40:04	Complete	1	11231	9	1	1		<em>Government, Non-Fire Department</em> - are operated directly by a federal, state, county, or loc		1		1	0															0																	0
447	2016-11-17 20:42:28	Complete	1	2234	6	1	1		<em>Fire Department</em> - an organization from which fire and EMS services are provided, regardless		1		1	0															0																	0
448	2016-11-17 20:44:44	Complete	1	873	5	2	1		<em>Fire Department</em> - an organization from which fire and EMS services are provided, regardless		1		1	0															0																	0
449	2016-11-17 20:46:20	Complete	1	11984	4	2	1		<em>Government, Non-Fire Department</em> - are operated directly by a federal, state, county, or loc		1		1	0															0																	0
450	2016-11-18 07:13:40	Complete	1	4386	8	1	1		<em>Fire Department</em> - an organization from which fire and EMS services are provided, regardless		1		1	0															0																	0
451	2016-11-17 20:57:53	Complete	1	12563	3	1	3		<em>Fire Department</em> - an organization from which fire and EMS services are provided, regardless		1		1	0															0																	0
452	2016-11-17 20:54:32	Complete	1	2537	6	1	1		<em>Fire Department</em> - an organization from which fire and EMS services are provided, regardless		1		1	0															0																	0
454	2016-11-17 20:54:12	Complete	1	8086	9	0
455	2016-11-17 20:56:37	Complete	1	7670	5	2	1		<em>Government, Non-Fire Department</em> - are operated directly by a federal, state, county, or loc		1		1	0															0																	1
456	2016-11-17 21:00:24	Complete	1	9788	9	1	1		<em>Air Medical</em> - an organization which provides air ambulance services, regardless of the type		6	critical care transport	1	1	1	2	3	4	5	6			1		3			0	1	1	2	3							2	3	4				1	1			3
457	2016-11-17 21:06:13	Complete	1	7913	3	2	1		<em>Fire Department</em> - an organization from which fire and EMS services are provided, regardless		1		1	0															0																	0
458	2016-11-17 21:04:20	Complete	1	12464	7	1	1		<em>Hospital</em> - refers to EMS agencies that are under the direct control of a hospital, regardle		1		1	1			3	4							3			0	0																	0
459	2016-11-17 21:04:09	Complete	1	9659	9	2	2		<em>Private</em> - are operated under the direct control of a for-profit or not-for-profit organizat		1		0
460	2016-11-17 21:12:44	Complete	1	2663	5	2	1		<em>Government, Non-Fire Department</em> - are operated directly by a federal, state, county, or loc		1		1	0															0																	1			3
461	2016-11-17 21:13:25	Complete	1	5315	3	1	1		<em>Hospital</em> - refers to EMS agencies that are under the direct control of a hospital, regardle		1		1	0															0																	0
462	2016-11-22 21:48:40	Complete	1	5059	9	1	1		<em>Private</em> - are operated under the direct control of a for-profit or not-for-profit organizat		4		1	0															0																	0
463	2016-11-17 21:35:30	Complete	1	8299	9	2	5		<em>Fire Department</em> - an organization from which fire and EMS services are provided, regardless		1		1	1		2	3	4		6	7	Expiration dates too small, hard to find.				4	Glasses	0	1	1			4		6			1	2	3		5			0	0
464	2016-11-17 21:32:22	Complete	1	10592	9	2	1		<em>Private</em> - are operated under the direct control of a for-profit or not-for-profit organizat		1		1	1			3	4		6			1			4	nonprescription magnifying glasses		0																	0
465	2016-11-17 21:29:54	Complete	1	6811	8	1	7	Hospital Administration	Other - Please specify	Hospital Administration	4		0
466	2016-11-17 21:32:14	Complete	1	4541	6	1	6		<em>Fire Department</em> - an organization from which fire and EMS services are provided, regardless		1		1	0															0																	0
467	2016-11-17 21:33:16	Complete	1	7821	7	1	1		<em>Government, Non-Fire Department</em> - are operated directly by a federal, state, county, or loc		1		1	0															0																	0
468	2016-11-17 21:33:31	Complete	1	7048	9	2	1		<em>Fire Department</em> - an organization from which fire and EMS services are provided, regardless		1		1	0															0																	0
470	2016-11-17 21:38:22	Complete	1	4160	9	1	2		Other - Please specify	College	6	Training	1	1			3	4					1		3			0	0																	0
471	2016-11-17 21:38:36	Complete	1	393	8	2	1		<em>Private</em> - are operated under the direct control of a for-profit or not-for-profit organizat		3		1	0															0																	0
474	2016-11-17 22:22:52	Complete	1	12080	6	2	1		<em>Government, Non-Fire Department</em> - are operated directly by a federal, state, county, or loc		1		1	1		2		4		6			1	2				0	0																	0
475	2016-11-17 21:58:29	Complete	1	10751	7	2	1		<em>Private</em> - are operated under the direct control of a for-profit or not-for-profit organizat		4		1	0															0																	0
477	2016-11-17 22:13:16	Complete	1	854	9	1	1		<em>Fire Department</em> - an organization from which fire and EMS services are provided, regardless		1		1	0															1	1		3	4					1	2	3	4				0	0
478	2016-11-17 22:11:20	Complete	1	2497	9	2	1		<em>Hospital</em> - refers to EMS agencies that are under the direct control of a hospital, regardle		4		1	0															0																	0
479	2016-11-17 22:11:24	Complete	1	6479	9	2	5		<em>Private</em> - are operated under the direct control of a for-profit or not-for-profit organizat		3		1	0															0																	0
481	2016-11-17 22:16:46	Complete	1	2857	5	1	1		<em>Government, Non-Fire Department</em> - are operated directly by a federal, state, county, or loc		1		1	0															0																	0
483	2016-11-17 22:19:15	Complete	1	12541	9	2	1		<em>Private</em> - are operated under the direct control of a for-profit or not-for-profit organizat		1		1	0															1	1									2						0	0
484	2016-11-17 22:25:32	Complete	1	3445	4	2	1		<em>Fire Department</em> - an organization from which fire and EMS services are provided, regardless		1		1	1		2	3	4							3			0	1		2	3													0	0
486	2016-11-17 22:30:21	Complete	1	2925	9	2	1		Other - Please specify	Offshore Hospital	4		1	0															0																	0
487	2016-11-17 22:37:49	Complete	1	2410	5	2	1		<em>Fire Department</em> - an organization from which fire and EMS services are provided, regardless		1		1	0															0																	1
488	2016-11-17 22:42:23	Complete	1	2619	4	1	1		<em>Fire Department</em> - an organization from which fire and EMS services are provided, regardless		3		1	0															0																	0
489	2016-11-17 22:46:53	Complete	1	11428	8	1	1		<em>Private</em> - are operated under the direct control of a for-profit or not-for-profit organizat		1		0
490	2016-11-17 22:51:40	Complete	1	7570	4	2	1		<em>Government, Non-Fire Department</em> - are operated directly by a federal, state, county, or loc		3		1	0															1				4	5								5			0	1	1
492	2016-11-17 23:00:17	Complete	1	11162	8	1	1		<em>Government, Non-Fire Department</em> - are operated directly by a federal, state, county, or loc		1		1	1	1	2		4	5						3			0	1	1	2								2	3	4				0	0
493	2016-11-17 23:01:55	Complete	1	2303	7	1	1		<em>Fire Department</em> - an organization from which fire and EMS services are provided, regardless		1		1	1		2	3	4					1					0	0																	0
494	2016-11-17 23:06:45	Complete	1	10454	5	2	1		<em>Private</em> - are operated under the direct control of a for-profit or not-for-profit organizat		3		1	0															0																	0
495	2016-11-17 23:18:04	Complete	1	10856	9	1	1		<em>Private</em> - are operated under the direct control of a for-profit or not-for-profit organizat		1		1	1			3	4							3			0	0																	0
496	2016-11-17 23:08:41	Complete	1	8592	7	1	5		<em>Private</em> - are operated under the direct control of a for-profit or not-for-profit organizat		1		1	0															1		2									3	4				0	1	1
500	2016-11-17 23:38:52	Complete	1	11951	8	2	1		<em>Private</em> - are operated under the direct control of a for-profit or not-for-profit organizat		1		1	0															0																	0
501	2016-11-17 23:58:42	Complete	1	12226	9	1	5		<em>Air Medical</em> - an organization which provides air ambulance services, regardless of the type		3		1	0															1				4						2						0	0
502	2016-11-18 00:02:55	Complete	1	8123	7	1	1		<em>Fire Department</em> - an organization from which fire and EMS services are provided, regardless		1		1	0															0																	0
503	2016-11-18 00:12:45	Complete	1	4296	9	1	1		<em>Fire Department</em> - an organization from which fire and EMS services are provided, regardless		1		1	1	1	2	3	4					1		3			0	1	1	2		4						2		4	5			0	0
504	2016-11-18 00:07:33	Complete	1	2911	7	2	1		<em>Hospital</em> - refers to EMS agencies that are under the direct control of a hospital, regardle		1		1	0															0																	0
506	2016-11-18 00:24:27	Complete	1	1176	7	1	7	Firefighter/paramedic/preceptor	<em>Fire Department</em> - an organization from which fire and EMS services are provided, regardless		1		1	0															0																	0
507	2016-11-18 00:25:25	Complete	1	485	5	2	1		<em>Private</em> - are operated under the direct control of a for-profit or not-for-profit organizat		1		1	0															0																	0
508	2016-11-18 00:58:44	Complete	1	3795	4	1	1		<em>Private</em> - are operated under the direct control of a for-profit or not-for-profit organizat		3		1	0															0																	0
509	2016-11-18 01:13:55	Complete	1	6033	7	2	1		<em>Government, Non-Fire Department</em> - are operated directly by a federal, state, county, or loc		3		1	1		2	3	4		6	7	Lack of proper labeling for albuterol and ipratropium. Hard to see which is which				4	Learn to deal with it	0	0																	0
510	2016-11-18 01:16:14	Complete	1	5191	9	2	1		<em>Hospital</em> - refers to EMS agencies that are under the direct control of a hospital, regardle		1		1	0															0																	0
512	2016-11-18 02:03:35	Complete	1	6625	5	1	1		<em>Private</em> - are operated under the direct control of a for-profit or not-for-profit organizat		3		1	0															0																	0
515	2016-11-18 02:50:21	Complete	1	684	5	2	1		<em>Hospital</em> - refers to EMS agencies that are under the direct control of a hospital, regardle		1		1	0															0																	0
516	2016-11-18 03:29:58	Complete	1	3089	4	1	1		<em>Fire Department</em> - an organization from which fire and EMS services are provided, regardless		1		1	0															1				4									5			0	0
517	2016-11-18 04:24:35	Complete	1	9981	4	2	1		<em>Private</em> - are operated under the direct control of a for-profit or not-for-profit organizat		3		1	0															0																	0
518	2016-11-18 05:05:36	Complete	1	5370	6	1	1		<em>Hospital</em> - refers to EMS agencies that are under the direct control of a hospital, regardle		4		1	0															0																	0
519	2016-11-18 05:12:11	Complete	1	4685	8	2	1		<em>Government, Non-Fire Department</em> - are operated directly by a federal, state, county, or loc		6	Tac Med	1	0															0																	0
520	2016-11-18 05:33:13	Complete	1	7032	8	2	1		<em>Hospital</em> - refers to EMS agencies that are under the direct control of a hospital, regardle		1		1	0															0																	0
522	2016-11-18 06:25:35	Complete	1	4627	6	1	1		<em>Fire Department</em> - an organization from which fire and EMS services are provided, regardless		1		1	0															0																	0
525	2016-11-18 06:29:24	Complete	1	1522	9	1	5		<em>Fire Department</em> - an organization from which fire and EMS services are provided, regardless		1		0
526	2016-11-18 06:43:09	Complete	1	671	9	2	1		<em>Fire Department</em> - an organization from which fire and EMS services are provided, regardless		1		1	0															0																	0
527	2016-11-18 06:46:42	Complete	1	9327	8	2	6		<em>Private</em> - are operated under the direct control of a for-profit or not-for-profit organizat		1		1	0															0																	0
528	2016-11-18 07:13:51	Complete	1	10249	6	2	1		<em>Fire Department</em> - an organization from which fire and EMS services are provided, regardless		1		1	0															0																	0
529	2016-11-18 07:20:35	Complete	1	4615	5	2	5		<em>Private</em> - are operated under the direct control of a for-profit or not-for-profit organizat		3		1	0															0																	0
530	2016-11-18 07:24:57	Complete	1	2832	1
531	2016-11-18 07:40:12	Complete	1	5527	9	2	1		<em>Government, Non-Fire Department</em> - are operated directly by a federal, state, county, or loc		1		1	0															0																	0
532	2016-11-18 07:51:59	Complete	1	389	8	1	6		<em>Fire Department</em> - an organization from which fire and EMS services are provided, regardless		1		1	0															0																	0
534	2016-11-18 08:07:37	Complete	1	11811	9	1	2		<em>Fire Department</em> - an organization from which fire and EMS services are provided, regardless		6	Industrial	1	1		2									3			0	1		2								2						0	0
536	2016-11-18 08:08:43	Complete	1	5380	9	2	1		<em>Fire Department</em> - an organization from which fire and EMS services are provided, regardless		1		1	1		2	3	4	5	6			1	2	3			1	0																	0
538	2016-11-18 08:16:24	Complete	1	6579	9	2	5		<em>Government, Non-Fire Department</em> - are operated directly by a federal, state, county, or loc		1		1	0															0																	0
539	2016-11-18 08:18:49	Complete	1	7372	9	1	1		<em>Hospital</em> - refers to EMS agencies that are under the direct control of a hospital, regardle		3		1	0															0																	0
540	2016-11-18 08:20:57	Complete	1	4583	9	1	6		<em>Government, Non-Fire Department</em> - are operated directly by a federal, state, county, or loc		1		1	0															0																	0
541	2016-11-18 08:23:01	Complete	1	5450	9	1	1		<em>Fire Department</em> - an organization from which fire and EMS services are provided, regardless		1		1	0															1		2												6	Twisting until seal breaks	0	0
542	2016-11-18 08:27:51	Complete	1	9371	9	2	1		<em>Private</em> - are operated under the direct control of a for-profit or not-for-profit organizat		1		1	0															1	1		3		5								5			0	0
544	2016-11-18 08:29:52	Complete	1	6593	8	2	3		<em>Private</em> - are operated under the direct control of a for-profit or not-for-profit organizat		3		1	0															0																	0
547	2016-11-18 08:34:00	Complete	1	10276	3	1	1		<em>Fire Department</em> - an organization from which fire and EMS services are provided, regardless		1		1	0															0																	0
549	2016-11-18 08:47:31	Complete	1	4061	9	2	1		<em>Air Medical</em> - an organization which provides air ambulance services, regardless of the type		1		1	0															0																	0
550	2016-11-18 08:49:07	Complete	1	6376	9	2	1		<em>Fire Department</em> - an organization from which fire and EMS services are provided, regardless		1		1	0															0																	0
551	2016-11-18 09:06:01	Complete	1	7694	6	2	2		<em>Government, Non-Fire Department</em> - are operated directly by a federal, state, county, or loc		4		1	0															0																	0
552	2016-11-18 09:12:01	Complete	1	9240	7	0
553	2016-11-18 09:19:17	Complete	1	11403	9	2	5		<em>Government, Non-Fire Department</em> - are operated directly by a federal, state, county, or loc		6	government admin	1	0															1			3										5			0	0
554	2016-11-18 09:19:50	Complete	1	2710	6	1	3		<em>Private</em> - are operated under the direct control of a for-profit or not-for-profit organizat		1		1	0															0																	0
557	2016-11-18 09:45:16	Complete	1	5442	9	1	5		<em>Fire Department</em> - an organization from which fire and EMS services are provided, regardless		1		1	0															0																	0
559	2016-11-18 09:32:15	Complete	1	3378	9	2	5		<em>Government, Non-Fire Department</em> - are operated directly by a federal, state, county, or loc		6	Pre-Hospital Corrections	1	0															0																	0
560	2016-11-18 09:31:59	Complete	1	5342	8	2	1		<em>Fire Department</em> - an organization from which fire and EMS services are provided, regardless		1		1	0															0																	0
561	2016-11-18 09:37:50	Complete	1	130	7	1	1		<em>Air Medical</em> - an organization which provides air ambulance services, regardless of the type		1		1	0															0																	0
562	2016-11-18 09:37:55	Complete	1	11373	3	0
563	2016-11-18 09:55:08	Complete	1	8497	9	1	5		Other - Please specify	County government	3		1	0															0																	0
564	2016-11-18 09:56:59	Complete	1	4100	9	1	1		<em>Government, Non-Fire Department</em> - are operated directly by a federal, state, county, or loc		1		1	0															0																	0
565	2016-11-18 10:00:32	Complete	1	2455	7	2	2		<em>Private</em> - are operated under the direct control of a for-profit or not-for-profit organizat		1		1	1		2	3	4		6			1					0	0																	0
566	2016-11-18 10:02:51	Complete	1	11362	5	1	1		<em>Government, Non-Fire Department</em> - are operated directly by a federal, state, county, or loc		3		1	1				4			7	Changed from D50 to D10, which looks similar to dopamine packaging				4	visual inspection	0	0																	0
567	2016-11-18 10:13:23	Complete	1	7439	6	1	1		<em>Government, Non-Fire Department</em> - are operated directly by a federal, state, county, or loc		1		1	0															1	1		3			6				2	3		5			0	0
568	2016-11-18 10:12:11	Complete	1	861	5	2	1		<em>Private</em> - are operated under the direct control of a for-profit or not-for-profit organizat		1		1	0															0																	0
569	2016-11-18 10:18:55	Complete	1	454	5	1	1		<em>Hospital</em> - refers to EMS agencies that are under the direct control of a hospital, regardle		3		1	0															0																	0
570	2016-11-18 10:34:55	Complete	1	11657	5	1	1		<em>Hospital</em> - refers to EMS agencies that are under the direct control of a hospital, regardle		1		1	0															0																	0
571	2016-11-18 10:37:39	Complete	1	3991	7	2	1		<em>Private</em> - are operated under the direct control of a for-profit or not-for-profit organizat		1		1	0															0																	0
572	2016-11-18 10:51:33	Complete	1	5748	5	2	1		<em>Fire Department</em> - an organization from which fire and EMS services are provided, regardless		1		1	0															0																	0
574	2016-11-18 11:00:21	Complete	1	6470	8	1	2		<em>Fire Department</em> - an organization from which fire and EMS services are provided, regardless		1		0
575	2016-11-18 11:05:27	Complete	1	2238	9	1	1		<em>Private</em> - are operated under the direct control of a for-profit or not-for-profit organizat		3		1	0															0																	0
576	2016-11-18 11:11:13	Complete	1	5831	7	0
577	2016-11-18 13:57:26	Complete	1	7331	5	1	1		<em>Fire Department</em> - an organization from which fire and EMS services are provided, regardless		2		1	0															0																	0
578	2016-11-18 11:16:25	Complete	1	1854	9	2	1		<em>Private</em> - are operated under the direct control of a for-profit or not-for-profit organizat		2		1	0															0																	0
579	2016-11-18 11:17:29	Complete	1	12264	7	1	1		<em>Fire Department</em> - an organization from which fire and EMS services are provided, regardless		1		1	0															0																	0
580	2016-11-18 11:26:27	Complete	1	6361	9	1	7	First Line Supervisor and patient care provider	<em>Private</em> - are operated under the direct control of a for-profit or not-for-profit organizat		3		1	1		2	3	4								4	Double check label	0	0																	0
582	2016-11-18 11:29:55	Complete	1	2717	6	2	1		Other - Please specify	HSE industrial company	4		1	0															0																	0
583	2016-11-18 11:28:08	Complete	1	3711	8	1	1		<em>Fire Department</em> - an organization from which fire and EMS services are provided, regardless		1		1	0															0																	0
584	2016-11-18 11:33:05	Complete	1	8866	6	1	1		<em>Hospital</em> - refers to EMS agencies that are under the direct control of a hospital, regardle		3		1	0															0																	0
585	2016-11-18 11:39:09	Complete	1	3877	5	1	1		<em>Private</em> - are operated under the direct control of a for-profit or not-for-profit organizat		1		1	0															1							7	Glass vials						6	Towel	0	0
586	2016-11-18 11:46:23	Complete	1	12521	7	1	1		<em>Fire Department</em> - an organization from which fire and EMS services are provided, regardless		1		1	1							7	Same packaging, different medications look the same			3			0	0																	0
587	2016-11-18 11:41:39	Complete	1	5926	6	1	1		<em>Private</em> - are operated under the direct control of a for-profit or not-for-profit organizat		3		1	0															0																	0
588	2016-11-18 11:44:04	Complete	1	2401	9	2	1		<em>Private</em> - are operated under the direct control of a for-profit or not-for-profit organizat		1		1	0															0																	0
589	2016-11-18 11:44:05	Complete	1	9961	9	2	1		Other - Please specify	Police EMS	1		1	0															0																	0
590	2016-11-18 11:47:18	Complete	1	6332	7	1	1		<em>Government, Non-Fire Department</em> - are operated directly by a federal, state, county, or loc		1		1	0															0																	0
592	2016-11-18 11:53:50	Complete	1	5209	9	2	1		<em>Private</em> - are operated under the direct control of a for-profit or not-for-profit organizat		1		1	0															1				4						2						0	0
596	2016-11-18 12:14:31	Complete	1	3502	6	1	6		<em>Private</em> - are operated under the direct control of a for-profit or not-for-profit organizat		3		1	0															0																	0
597	2016-11-18 12:31:57	Complete	1	8831	8	1	1		<em>Air Medical</em> - an organization which provides air ambulance services, regardless of the type		3		1	0															0																	0
598	2016-11-18 12:32:23	Complete	1	5461	9	2	1		<em>Fire Department</em> - an organization from which fire and EMS services are provided, regardless		1		1	1		2	3	4										0	0																	0
599	2016-11-18 12:32:36	Complete	1	844	8	2	1		<em>Private</em> - are operated under the direct control of a for-profit or not-for-profit organizat		1		1	0															0																	0
602	2016-11-18 12:50:51	Complete	1	8229	6	1	1		<em>Private</em> - are operated under the direct control of a for-profit or not-for-profit organizat		3		1	1						6			1		3			0	1							7	Extra tamper-resistant packaging on controlled meds (applied by our service) make efficient opening difficult			3					0	0
604	2016-11-18 12:53:14	Complete	1	10848	9	1	1		<em>Private</em> - are operated under the direct control of a for-profit or not-for-profit organizat		3		0	0															0
605	2016-11-18 13:05:07	Complete	1	12003	7	1	1		<em>Fire Department</em> - an organization from which fire and EMS services are provided, regardless		1		1	0															0																	0
607	2016-11-18 13:04:01	Complete	1	10699	7	1	1		<em>Government, Non-Fire Department</em> - are operated directly by a federal, state, county, or loc		1		1	0															0																	0
609	2016-11-18 15:00:23	Complete	1	3373	9	1	3		<em>Hospital</em> - refers to EMS agencies that are under the direct control of a hospital, regardle		1		1	1			3						1		3			0	1			3							2						0	0
610	2016-11-18 13:14:05	Complete	1	10878	7	2	1		<em>Fire Department</em> - an organization from which fire and EMS services are provided, regardless		1		1	0															0																	0
612	2016-11-18 13:29:38	Complete	1	3244	9	2	6		<em>Hospital</em> - refers to EMS agencies that are under the direct control of a hospital, regardle		3		1	1		2									3			0	0																	0
614	2016-11-18 13:39:05	Complete	1	8196	9	1	2		<em>Private</em> - are operated under the direct control of a for-profit or not-for-profit organizat		6	Educator	0
615	2016-11-18 13:56:45	Complete	1	9071	4	1	1		<em>Fire Department</em> - an organization from which fire and EMS services are provided, regardless		1		1	0															0																	0
616	2016-11-18 13:57:46	Complete	1	11551	8	1	1		<em>Fire Department</em> - an organization from which fire and EMS services are provided, regardless		1		1	0															0																	0
617	2016-11-18 14:01:45	Complete	1	6446	7	2	1		<em>Fire Department</em> - an organization from which fire and EMS services are provided, regardless		1		1	0															0																	0
618	2016-11-18 14:07:57	Complete	1	11725	6	2	1		<em>Fire Department</em> - an organization from which fire and EMS services are provided, regardless		1		1	1				4							3			0	0																	0
620	2016-11-18 14:28:33	Complete	1	2666	7	1	1		<em>Private</em> - are operated under the direct control of a for-profit or not-for-profit organizat		3		1	1		2	3	4					1					0	0																	0
621	2016-11-18 14:26:46	Complete	1	2259	9	1	1		<em>Air Medical</em> - an organization which provides air ambulance services, regardless of the type		3		1	0															0																	0
622	2016-11-18 14:35:38	Complete	1	6548	9	2	1		<em>Hospital</em> - refers to EMS agencies that are under the direct control of a hospital, regardle		1		1	0															0																	0
623	2016-11-18 14:36:33	Complete	1	7615	7	1	6		<em>Fire Department</em> - an organization from which fire and EMS services are provided, regardless		1		1	0															0																	0
624	2016-11-18 14:50:49	Complete	1	9260	7	2	1		<em>Private</em> - are operated under the direct control of a for-profit or not-for-profit organizat		1		1	0															0																	0
625	2016-11-18 14:57:45	Complete	1	4903	6	1	1		<em>Fire Department</em> - an organization from which fire and EMS services are provided, regardless		1		1	1			3						1			4	Color of lid	0	1				4							3					0	0
626	2016-11-18 15:02:01	Complete	1	1185	8	1	1		<em>Fire Department</em> - an organization from which fire and EMS services are provided, regardless		1		1	0															0																	0
628	2016-11-18 15:10:20	Complete	1	4553	7	0
629	2016-11-18 15:33:18	Complete	1	6306	9	1	6		<em>Fire Department</em> - an organization from which fire and EMS services are provided, regardless		1		1	1			3	4			7	Medications available in multiple packaging types, colors, etc for the same medication.	1			4	Know layout of equipment - keep standardized equipment inventory and layout across entire fleet. All bags are the same. When a change in packaging occurs from a manufacturer or shortage, all officers, providers, etc are sent email w/ pictures, sometimes online training and videos. Etc...	0	1		2					7	Thick plastic not tearing as designed... IV solutions etc...	1	2		4	5			1	1		2	3
630	2016-11-18 15:19:14	Complete	1	9039	8	1	1		<em>Fire Department</em> - an organization from which fire and EMS services are provided, regardless		1		1	1		2	3	4					1			4	magnifying glass	0	0																	0
631	2016-11-18 15:21:30	Complete	1	9898	4	1	6		<em>Government, Non-Fire Department</em> - are operated directly by a federal, state, county, or loc		3		1	1		2							1					0	0																	0
632	2016-11-18 15:26:58	Complete	1	4178	6	1	1		<em>Fire Department</em> - an organization from which fire and EMS services are provided, regardless		1		1	0															0																	0
634	2016-11-18 15:40:55	Complete	1	2664	5	1	1		<em>Fire Department</em> - an organization from which fire and EMS services are provided, regardless		1		1	0															0																	0
635	2016-11-18 16:03:58	Complete	1	3975	9	1	1		<em>Private</em> - are operated under the direct control of a for-profit or not-for-profit organizat		3		1	0															0																	0
638	2016-11-18 16:21:03	Complete	1	1945	9	1	1		<em>Tribal</em> - are operated by a federally recognized Indian or Alaska Native Tribe.		1		1	1			3	4		6			1					0	0																	0
639	2016-11-18 16:55:11	Complete	1	9103	9	1	3		<em>Private</em> - are operated under the direct control of a for-profit or not-for-profit organizat		3		1	1		2	3	4					1			4	Self markings	0	0																	0
640	2016-11-18 16:59:37	Complete	1	11862	5	2	6		<em>Private</em> - are operated under the direct control of a for-profit or not-for-profit organizat		1		1	0															1			3							2						0	0
641	2016-11-18 17:07:31	Complete	1	46	9	1	6		<em>Government, Non-Fire Department</em> - are operated directly by a federal, state, county, or loc		1		1	1			3	4		6			1		3			0	0																	0
642	2016-11-18 17:06:49	Complete	1	8182	7	1	6		<em>Private</em> - are operated under the direct control of a for-profit or not-for-profit organizat		2		1	0															0																	0
643	2016-11-18 17:37:14	Complete	1	6805	8	1	6		<em>Air Medical</em> - an organization which provides air ambulance services, regardless of the type		3		1	0															0																	0
644	2016-11-18 17:50:18	Complete	1	2676	7	2	1		<em>Fire Department</em> - an organization from which fire and EMS services are provided, regardless		1		1	1				4							3			0	0																	0
645	2016-11-18 18:26:52	Complete	1	9739	9	2	1		<em>Government, Non-Fire Department</em> - are operated directly by a federal, state, county, or loc		1		1	1				4	5				1		3			0	1	1						7	One medication Versed not only has a pop off top but also was and is wrapped in a label which is difficult to remove.	1		3					0	0
648	2016-11-18 19:24:56	Complete	1	976	9	1	1		<em>Fire Department</em> - an organization from which fire and EMS services are provided, regardless		1		1	0															0																	0
651	2016-11-18 19:57:52	Complete	1	2682	4	1	1		<em>Private</em> - are operated under the direct control of a for-profit or not-for-profit organizat		2		1	1		2	3	4							3			0	1	1									2						0	0
652	2016-11-18 20:19:23	Complete	1	7608	5	1	1		<em>Government, Non-Fire Department</em> - are operated directly by a federal, state, county, or loc		1		1	1		2	3	4		6			1		3			1	1	1		3	4			7	Box wears down, someone tapes it back together, you have to cut through the layers to access medicine.	1	2			5			1	1
653	2016-11-18 20:12:41	Complete	1	7365	9	2	1		<em>Government, Non-Fire Department</em> - are operated directly by a federal, state, county, or loc		1		1	0															0																	0
654	2016-11-18 20:11:25	Complete	1	6185	9	1	1		<em>Fire Department</em> - an organization from which fire and EMS services are provided, regardless		1		1	1		2	3						1			4	glasses	0	0																	0
655	2016-11-18 20:54:03	Complete	1	11379	8	1	1		<em>Fire Department</em> - an organization from which fire and EMS services are provided, regardless		1		1	0															0																	0
656	2016-11-18 20:59:49	Complete	1	543	8	1	6		<em>Fire Department</em> - an organization from which fire and EMS services are provided, regardless		1		1	0															0																	0
657	2016-11-18 21:01:41	Complete	1	9428	9	2	1		<em>Government, Non-Fire Department</em> - are operated directly by a federal, state, county, or loc		1		1	0															0																	0
658	2016-11-18 21:04:17	Complete	1	2105	6	1	1		<em>Fire Department</em> - an organization from which fire and EMS services are provided, regardless		1		1	0															0																	0
660	2016-11-18 21:07:38	Complete	1	10722	7	1	1		<em>Fire Department</em> - an organization from which fire and EMS services are provided, regardless		1		1	0															0																	0
661	2016-11-18 21:44:31	Complete	1	6590	3	1	1		<em>Government, Non-Fire Department</em> - are operated directly by a federal, state, county, or loc		3		1	1			3	4							3			0	0																	0
662	2016-11-18 22:20:21	Complete	1	4186	9	2	5		<em>Private</em> - are operated under the direct control of a for-profit or not-for-profit organizat		1		1	0															0																	1
664	2016-11-18 23:12:52	Complete	1	809	9	1	6		<em>Hospital</em> - refers to EMS agencies that are under the direct control of a hospital, regardle		1		1	0															0																	0
667	2016-11-19 04:07:00	Complete	1	10664	4	1	1		<em>Military</em> - are operated by one of the U.S. Armed Forces and staffed by active duty personne		6	Medvac	1	0															0																	0
668	2016-11-19 03:20:10	Complete	1	4233	4	2	1		<em>Hospital</em> - refers to EMS agencies that are under the direct control of a hospital, regardle		3		1	1			3	4							3			0	0																	1	1		3
669	2016-11-19 06:51:37	Complete	1	10823	5	2	1		<em>Hospital</em> - refers to EMS agencies that are under the direct control of a hospital, regardle		2		0
671	2016-11-19 07:34:45	Complete	1	5548	9	2	1		<em>Fire Department</em> - an organization from which fire and EMS services are provided, regardless		1		1	0															0																	0
672	2016-11-19 08:11:30	Complete	1	11112	8	2	1		<em>Hospital</em> - refers to EMS agencies that are under the direct control of a hospital, regardle		1		1	0															0																	0
673	2016-11-19 08:11:50	Complete	1	6825	9	2	1		<em>Fire Department</em> - an organization from which fire and EMS services are provided, regardless		1		1	1		2	3	4							3			0	0																	0
674	2016-11-19 08:29:39	Complete	1	6515	9	1	6		<em>Fire Department</em> - an organization from which fire and EMS services are provided, regardless		1		1	0															0																	0
676	2016-11-19 09:36:52	Complete	1	6225	9	2	1		<em>Fire Department</em> - an organization from which fire and EMS services are provided, regardless		1		1	1	1	2	3	4					1					0	0																	0
679	2016-11-19 09:50:03	Complete	1	1963	8	2	1		<em>Air Medical</em> - an organization which provides air ambulance services, regardless of the type		3		1	0															0																	0
680	2016-11-19 10:09:55	Complete	1	6682	3	0
681	2016-11-19 10:18:07	Complete	1	4866	9	2	1		<em>Fire Department</em> - an organization from which fire and EMS services are provided, regardless		1		1	1			3						1					0	1				4							3					0	0
682	2016-11-19 11:11:41	Complete	1	9228	5	2	1		<em>Hospital</em> - refers to EMS agencies that are under the direct control of a hospital, regardle		1		1	0															0																	0
683	2016-11-19 11:14:20	Complete	1	9366	9	2	6		<em>Fire Department</em> - an organization from which fire and EMS services are provided, regardless		1		1	0															0																	0
684	2016-11-19 11:17:53	Complete	1	2153	9	2	1		<em>Air Medical</em> - an organization which provides air ambulance services, regardless of the type		1		1	0															0																	0
685	2016-11-19 11:25:24	Complete	1	7334	4	1	6		<em>Private</em> - are operated under the direct control of a for-profit or not-for-profit organizat		2		1	0															1	1												5			0	0
686	2016-11-19 11:34:23	Complete	1	8912	5	2	1		<em>Fire Department</em> - an organization from which fire and EMS services are provided, regardless		1		1	0															0																	1
687	2016-11-19 12:25:10	Complete	1	5149	9	2	1		<em>Private</em> - are operated under the direct control of a for-profit or not-for-profit organizat		1		1	1		2	3	4								4	Relableing & color coding	0	1	1	2		4		6				2			5			1	0
688	2016-11-19 12:26:47	Complete	1	6919	6	1	1		<em>Fire Department</em> - an organization from which fire and EMS services are provided, regardless		3		1	1			3	4					1					0	0																	1			3
689	2016-11-19 12:35:40	Complete	1	9083	6	1	1		<em>Private</em> - are operated under the direct control of a for-profit or not-for-profit organizat		1		1	0															1	1				5	6			1	2	3	4				1	0
691	2016-11-19 14:26:46	Complete	1	6863	9	2	1		<em>Air Medical</em> - an organization which provides air ambulance services, regardless of the type		3		1	0															0																	0
692	2016-11-19 14:24:11	Complete	1	8937	5	1	1		<em>Fire Department</em> - an organization from which fire and EMS services are provided, regardless		1		1	0															0																	0
694	2016-11-19 14:36:02	Complete	1	705	6	1	1		<em>Fire Department</em> - an organization from which fire and EMS services are provided, regardless		1		1	1		2	3	4					1		3			0	1		2	3	4					1	2		4	5			0	0
695	2016-11-19 14:35:35	Complete	1	3945	9	1	1		<em>Hospital</em> - refers to EMS agencies that are under the direct control of a hospital, regardle		1		1	0															0																	0
696	2016-11-19 14:40:57	Complete	1	5546	7	1	1		<em>Fire Department</em> - an organization from which fire and EMS services are provided, regardless		1		1	0															0																	0
697	2016-11-19 14:54:03	Complete	1	11708	9	1	1		<em>Private</em> - are operated under the direct control of a for-profit or not-for-profit organizat		1		1	1		2	3		5				1					1	0																	0
698	2016-11-19 15:19:49	Complete	1	6275	4	2	1		<em>Fire Department</em> - an organization from which fire and EMS services are provided, regardless		1		1	0															1	1			4					1	2	3		5			1	0
699	2016-11-19 15:34:09	Complete	1	12206	7	1	1		<em>Fire Department</em> - an organization from which fire and EMS services are provided, regardless		1		1	1		2		4							3			0	1	1	2		4	5					2						0	0
700	2016-11-19 15:36:43	Complete	1	5415	6	2	1		<em>Government, Non-Fire Department</em> - are operated directly by a federal, state, county, or loc		1		1	0															0																	0
701	2016-11-19 15:59:12	Complete	1	10174	6	2	1		<em>Fire Department</em> - an organization from which fire and EMS services are provided, regardless		1		1	0															1			3										5			0	0
702	2016-11-19 15:56:01	Complete	1	2416	9	0
703	2016-11-19 16:58:51	Complete	1	12513	9	1	6		<em>Fire Department</em> - an organization from which fire and EMS services are provided, regardless		1		1	0															0																	0
704	2016-11-19 17:07:58	Complete	1	11322	8	1	6		<em>Fire Department</em> - an organization from which fire and EMS services are provided, regardless		1		1	1		2	3			6			1					0	1		2								2	3					0	0
706	2016-11-19 17:47:05	Complete	1	278	4	2	1		<em>Government, Non-Fire Department</em> - are operated directly by a federal, state, county, or loc		3		1	0															1				4	5				1			4				0	1
707	2016-11-19 18:02:48	Complete	1	1331	8	2	6		<em>Fire Department</em> - an organization from which fire and EMS services are provided, regardless		1		1	0															1		2		4	5					2	3					0	0
708	2016-11-19 18:22:47	Complete	1	4533	9	2	1		<em>Fire Department</em> - an organization from which fire and EMS services are provided, regardless		1		1	0															0																	0
709	2016-11-19 18:32:17	Complete	1	5253	9	2	1		<em>Air Medical</em> - an organization which provides air ambulance services, regardless of the type		6	Air medical scene work and interfacillity transfers	1	1				4								4	Circle the name of the medication on the vial	0	0																	0
710	2016-11-19 19:02:32	Complete	1	10305	6	2	1		<em>Hospital</em> - refers to EMS agencies that are under the direct control of a hospital, regardle		1		1	0															0																	0
711	2016-11-19 19:09:41	Complete	1	6142	7	2	1		<em>Fire Department</em> - an organization from which fire and EMS services are provided, regardless		1		1	0															0																	0
713	2016-11-19 20:13:06	Complete	1	9583	8	1	1		<em>Fire Department</em> - an organization from which fire and EMS services are provided, regardless		1		1	0															0																	0
714	2016-11-19 20:45:16	Complete	1	5489	9	1	1		<em>Fire Department</em> - an organization from which fire and EMS services are provided, regardless		1		1	1			3			6			1					0	1		2								2						0	1		2
715	2016-11-19 20:46:22	Complete	1	8676	3	1	1		<em>Fire Department</em> - an organization from which fire and EMS services are provided, regardless		1		1	0															0																	1
716	2016-11-19 21:08:55	Complete	1	10038	9	1	1		<em>Private</em> - are operated under the direct control of a for-profit or not-for-profit organizat		3		0
717	2016-11-19 21:38:19	Complete	1	5055	6	1	1		<em>Fire Department</em> - an organization from which fire and EMS services are provided, regardless		1		1	0															1		2	3	4						2	3	4	5			0	0
718	2016-11-19 21:42:50	Complete	1	11775	9	1	6		<em>Hospital</em> - refers to EMS agencies that are under the direct control of a hospital, regardle		3		1	1		2	3	4	5				1					0	1		2		4					1							0	0
719	2016-11-19 22:04:02	Complete	1	1210	8	1	1		<em>Fire Department</em> - an organization from which fire and EMS services are provided, regardless		1		1	0															1				4	5	6					3	4	5			0	0
720	2016-11-19 22:30:43	Complete	1	2582	7	2	2		<em>Government, Non-Fire Department</em> - are operated directly by a federal, state, county, or loc		1		1	0															0																	0
722	2016-11-19 22:37:09	Complete	1	7417	8	2	1		<em>Hospital</em> - refers to EMS agencies that are under the direct control of a hospital, regardle		4		1	1		2	3	4								4	Take extra time to properly identify the needed medication	0	0																	0
723	2016-11-19 23:33:19	Complete	1	3187	4	1	1		<em>Fire Department</em> - an organization from which fire and EMS services are provided, regardless		1		1	0															0																	0
724	2016-11-19 23:57:26	Complete	1	4771	8	1	1		<em>Fire Department</em> - an organization from which fire and EMS services are provided, regardless		1		1	0															0																	0
725	2016-11-19 23:59:41	Complete	1	2376	6	1	1		<em>Fire Department</em> - an organization from which fire and EMS services are provided, regardless		1		1	0															0																	0
727	2016-11-20 01:21:25	Complete	1	1542	5	2	1		<em>Private</em> - are operated under the direct control of a for-profit or not-for-profit organizat		1		1	1				4		6					3			0	1				4	5	6										0	0
730	2016-11-20 07:12:15	Complete	1	9446	9	1	5		<em>Fire Department</em> - an organization from which fire and EMS services are provided, regardless		3		1	0															0																	0
731	2016-11-20 07:27:25	Complete	1	1802	9	2	6		<em>Government, Non-Fire Department</em> - are operated directly by a federal, state, county, or loc		1		1	0															0																	0
732	2016-11-20 08:17:51	Complete	1	7944	8	1	5		<em>Hospital</em> - refers to EMS agencies that are under the direct control of a hospital, regardle		3		1	0															0																	0
733	2016-11-20 08:42:44	Complete	1	5443	9	1	1		<em>Hospital</em> - refers to EMS agencies that are under the direct control of a hospital, regardle		1		1	0															0																	0
734	2016-11-20 08:48:14	Complete	1	20	7	1	1		<em>Fire Department</em> - an organization from which fire and EMS services are provided, regardless		1		1	0															0																	0
735	2016-11-20 09:29:35	Complete	1	6236	8	2	6		<em>Fire Department</em> - an organization from which fire and EMS services are provided, regardless		1		1	0															0																	0
736	2016-11-20 09:37:45	Complete	1	2442	7	0
738	2016-11-20 10:14:46	Complete	1	3611	4	1	1		<em>Private</em> - are operated under the direct control of a for-profit or not-for-profit organizat		3		1	0															0																	0
739	2016-11-20 10:14:50	Complete	1	5393	7	1	1		<em>Private</em> - are operated under the direct control of a for-profit or not-for-profit organizat		1		1	0															0																	0
740	2016-11-20 11:16:19	Complete	1	6587	7	2	5		<em>Private</em> - are operated under the direct control of a for-profit or not-for-profit organizat		1		1	1		2		4	5						3			0	0																	0
741	2016-11-20 11:28:25	Complete	1	1514	9	1	5		<em>Government, Non-Fire Department</em> - are operated directly by a federal, state, county, or loc		3		1	0															0																	0
742	2016-11-20 12:01:07	Complete	1	12095	5	2	1		<em>Fire Department</em> - an organization from which fire and EMS services are provided, regardless		1		1	0															0																	0
743	2016-11-20 11:50:21	Complete	1	6168	9	1	1		<em>Fire Department</em> - an organization from which fire and EMS services are provided, regardless		1		1	1	1	2	3	4	5	6			1		3			0	0																	0
744	2016-11-20 12:28:48	Complete	1	2704	9	2	1		<em>Government, Non-Fire Department</em> - are operated directly by a federal, state, county, or loc		1		1	1		2	3									4	Glasses	1	0																	0
746	2016-11-20 14:10:08	Complete	1	10933	5	0
747	2016-11-20 16:28:28	Complete	1	4087	8	1	1		<em>Fire Department</em> - an organization from which fire and EMS services are provided, regardless		1		1	0															0																	0
748	2016-11-20 16:57:56	Complete	1	9004	7	2	6		<em>Fire Department</em> - an organization from which fire and EMS services are provided, regardless		1		1	0															1	1								1		3	4				0	0
749	2016-11-20 17:55:23	Complete	1	9777	9	1	1		<em>Hospital</em> - refers to EMS agencies that are under the direct control of a hospital, regardle		1		1	0															0																	0
751	2016-11-20 18:08:20	Complete	1	8551	7	1	6		<em>Fire Department</em> - an organization from which fire and EMS services are provided, regardless		1		1	0															0																	0
752	2016-11-20 18:38:21	Complete	1	6849	9	2	6		<em>Fire Department</em> - an organization from which fire and EMS services are provided, regardless		1		1	0															0																	0
754	2016-11-20 20:14:35	Complete	1	2305	9	2	1		<em>Fire Department</em> - an organization from which fire and EMS services are provided, regardless		3		1	1	1		3			6					3	4	Reading Glasses	0	0																	0
756	2016-11-20 20:54:46	Complete	1	11656	4	1	1		<em>Fire Department</em> - an organization from which fire and EMS services are provided, regardless		1		1	0															0																	0
758	2016-11-20 21:56:00	Complete	1	7973	9	2	1		<em>Fire Department</em> - an organization from which fire and EMS services are provided, regardless		1		1	0															0																	0
760	2016-11-20 22:43:01	Complete	1	9787	5	1	1		<em>Government, Non-Fire Department</em> - are operated directly by a federal, state, county, or loc		1		1	0															0																	0
761	2016-11-20 23:02:45	Complete	1	6842	5	1	1		<em>Fire Department</em> - an organization from which fire and EMS services are provided, regardless		1		1	1		2							1	2	3			0	0																	0
762	2016-11-21 00:45:55	Complete	1	2134	9	1	1		<em>Fire Department</em> - an organization from which fire and EMS services are provided, regardless		1		1	1			3	4							3			0	0																	0
763	2016-11-21 02:20:07	Complete	1	6398	7	1	1		<em>Fire Department</em> - an organization from which fire and EMS services are provided, regardless		1		1	1		2		4		6					3			0	1	1	2							1		3		5			1	0
764	2016-11-21 04:42:23	Complete	1	98	6	2	1		<em>Hospital</em> - refers to EMS agencies that are under the direct control of a hospital, regardle		3		1	0															0																	0
765	2016-11-21 05:26:44	Complete	1	11903	8	1	1		<em>Government, Non-Fire Department</em> - are operated directly by a federal, state, county, or loc		1		1	0															0																	0
766	2016-11-21 06:32:14	Complete	1	10097	9	2	5		<em>Fire Department</em> - an organization from which fire and EMS services are provided, regardless		1		1	1			3						1					0	0																	0
767	2016-11-21 07:49:39	Complete	1	2931	6	1	5		<em>Private</em> - are operated under the direct control of a for-profit or not-for-profit organizat		3		1	0															0																	0
768	2016-11-21 08:07:16	Complete	1	9123	9	2	1		<em>Private</em> - are operated under the direct control of a for-profit or not-for-profit organizat		3		1	0															0																	0
769	2016-11-21 08:31:33	Complete	1	10175	7	2	1		<em>Government, Non-Fire Department</em> - are operated directly by a federal, state, county, or loc		1		1	0															0																	0
770	2016-11-21 08:49:45	Complete	1	2007	9	1	2		<em>Private</em> - are operated under the direct control of a for-profit or not-for-profit organizat		1		1	0															0																	0
771	2016-11-21 09:05:59	Complete	1	2904	5	2	1		<em>Fire Department</em> - an organization from which fire and EMS services are provided, regardless		1		1	0															0																	0
772	2016-11-21 09:26:54	Complete	1	10418	9	2	6		<em>Fire Department</em> - an organization from which fire and EMS services are provided, regardless		1		1	1		2	3	4								4	Magnifying glass	0	0																	0
773	2016-11-21 10:20:27	Complete	1	6350	9	2	1		<em>Hospital</em> - refers to EMS agencies that are under the direct control of a hospital, regardle		1		1	1		2	3	4		6			1					0	0																	1
774	2016-11-21 10:26:33	Complete	1	4167	9	1	5		<em>Fire Department</em> - an organization from which fire and EMS services are provided, regardless		1		1	0															0																	0
775	2016-11-21 10:24:22	Complete	1	1325	6	1	5		<em>Fire Department</em> - an organization from which fire and EMS services are provided, regardless		1		1	0															0																	0
776	2016-11-21 10:27:31	Complete	1	5178	9	2	2		<em>Government, Non-Fire Department</em> - are operated directly by a federal, state, county, or loc		1		1	0															0																	0
777	2016-11-21 10:35:11	Complete	1	1770	9	1	5		<em>Private</em> - are operated under the direct control of a for-profit or not-for-profit organizat		1		1	0															0																	0
778	2016-11-21 10:40:35	Complete	1	2968	6	1	1		<em>Air Medical</em> - an organization which provides air ambulance services, regardless of the type		2		1	0															0																	0
779	2016-11-21 11:03:16	Complete	1	7203	9	2	1		<em>Private</em> - are operated under the direct control of a for-profit or not-for-profit organizat		3		1	0															0																	0
780	2016-11-21 11:07:48	Complete	1	3959	9	1	5		<em>Government, Non-Fire Department</em> - are operated directly by a federal, state, county, or loc		3		1	0															1						6				2						0	1
782	2016-11-21 11:18:40	Complete	1	7996	6	1	1		<em>Hospital</em> - refers to EMS agencies that are under the direct control of a hospital, regardle		3		1	0															0																	0
783	2016-11-21 11:40:55	Complete	1	7127	9	1	5		Other - Please specify	Hospital based air medical	3		0
784	2016-11-21 12:02:58	Complete	1	8331	9	2	1		<em>Government, Non-Fire Department</em> - are operated directly by a federal, state, county, or loc		1		1	1		2	3	4								4	Used glasses	0	0																	0
785	2016-11-21 13:23:58	Complete	1	6486	7	2	2		<em>Military</em> - are operated by one of the U.S. Armed Forces and staffed by active duty personne		3		1	0															0																	0
786	2016-11-21 13:40:23	Complete	1	6119	4	2	1		<em>Government, Non-Fire Department</em> - are operated directly by a federal, state, county, or loc		1		1	0															0																	0
788	2016-11-21 14:15:35	Complete	1	9142	9	1	5		<em>Hospital</em> - refers to EMS agencies that are under the direct control of a hospital, regardle		1		1	1		2	3				7	small bottles all similar	1					0	1				4	5		7	different pharm companies had different bristoljects			3					0	0
791	2016-11-21 15:18:51	Complete	1	7402	7	2	1		<em>Air Medical</em> - an organization which provides air ambulance services, regardless of the type		6	Rescue/SAR	1	0															0																	0
793	2016-11-21 15:53:01	Complete	1	5974	9	1	5		<em>Government, Non-Fire Department</em> - are operated directly by a federal, state, county, or loc		3		1	0															0																	0
794	2016-11-21 16:14:17	Complete	1	189	9	2	1		<em>Private</em> - are operated under the direct control of a for-profit or not-for-profit organizat		1		1	0															0																	0
795	2016-11-21 17:51:14	Complete	1	10185	9	1	1		<em>Hospital</em> - refers to EMS agencies that are under the direct control of a hospital, regardle		1		1	1				4							3			0	0																	0
796	2016-11-21 18:40:59	Complete	1	10741	8	1	1		<em>Government, Non-Fire Department</em> - are operated directly by a federal, state, county, or loc		1		1	1		2										4	Doble checking specially to check the concentration of the drug	0	1							7	Cardizem bag with dry medication requires assembly	1	2				6	In some cases	0	1	1
798	2016-11-21 20:12:32	Complete	1	8515	6	2	1		<em>Fire Department</em> - an organization from which fire and EMS services are provided, regardless		3		1	1			3			6			1					0	0																	1	1
802	2016-11-21 21:40:53	Complete	1	2755	9	1	5		<em>Hospital</em> - refers to EMS agencies that are under the direct control of a hospital, regardle		1		1	1				4							3			0	0																	0
803	2016-11-21 22:57:18	Complete	1	7979	4	1	1		<em>Private</em> - are operated under the direct control of a for-profit or not-for-profit organizat		1		1	0															0																	0
804	2016-11-22 00:20:56	Complete	1	2896	6	2	1		<em>Air Medical</em> - an organization which provides air ambulance services, regardless of the type		3		1	1			3	4		6			1		3			1	0																	0
805	2016-11-22 08:59:23	Complete	1	803	9	1	1		<em>Fire Department</em> - an organization from which fire and EMS services are provided, regardless		1		1	0															0																	0
806	2016-11-22 09:04:11	Complete	1	10073	4	0
808	2016-11-22 09:21:27	Complete	1	6269	8	2	6		<em>Hospital</em> - refers to EMS agencies that are under the direct control of a hospital, regardle		3		1	0															0																	0
809	2016-11-22 09:58:37	Complete	1	12583	8	1	5		<em>Fire Department</em> - an organization from which fire and EMS services are provided, regardless		1		1	0															0																	0
810	2016-11-22 10:35:17	Complete	1	7720	9	2	1		<em>Private</em> - are operated under the direct control of a for-profit or not-for-profit organizat		4		1	0															0																	0
811	2016-11-22 10:33:50	Complete	1	2499	5	2	1		<em>Hospital</em> - refers to EMS agencies that are under the direct control of a hospital, regardle		1		1	0															0																	0
813	2016-11-22 12:27:15	Complete	1	6669	6	1	2		<em>Hospital</em> - refers to EMS agencies that are under the direct control of a hospital, regardle		3		0
815	2016-11-22 13:07:20	Complete	1	5622	9	2	1		<em>Fire Department</em> - an organization from which fire and EMS services are provided, regardless		1		1	0															0																	0
816	2016-11-22 13:15:37	Complete	1	8130	8	2	5		<em>Fire Department</em> - an organization from which fire and EMS services are provided, regardless		1		1	1			3	4							3			0	1				4	5				1	2			5			0	1
818	2016-11-22 13:48:41	Complete	1	2346	7	1	1		<em>Hospital</em> - refers to EMS agencies that are under the direct control of a hospital, regardle		1		1	1			3	4	5				1	2	3			1	1			3	4	5					2			5			0	1
819	2016-11-22 14:28:09	Complete	1	11345	5	2	1		<em>Private</em> - are operated under the direct control of a for-profit or not-for-profit organizat		1		1	0															0																	0
821	2016-11-22 15:55:21	Complete	1	11533	5	2	1		<em>Fire Department</em> - an organization from which fire and EMS services are provided, regardless		1		1	0															0																	0
823	2016-11-22 17:30:01	Complete	1	12099	7	2	1		<em>Hospital</em> - refers to EMS agencies that are under the direct control of a hospital, regardle		1		1	0															0																	0
824	2016-11-22 18:19:49	Complete	1	9632	9	0
825	2016-11-23 07:43:09	Complete	1	9510	8	2	1		<em>Fire Department</em> - an organization from which fire and EMS services are provided, regardless		1		1	0															1	1									2						0	0
826	2016-11-22 18:44:20	Complete	1	11211	8	1	5		<em>Government, Non-Fire Department</em> - are operated directly by a federal, state, county, or loc		6	We perform 911, convalescent & critical care inter-facility transports	1	0															1		2		4					1				5			0	0
827	2016-11-22 19:20:18	Complete	1	5510	9	1	5		<em>Hospital</em> - refers to EMS agencies that are under the direct control of a hospital, regardle		1		1	1		2		4					1					0	1			3		5	6				2						0	1			3
828	2016-11-22 19:54:45	Complete	1	7772	8	2	2		<em>Fire Department</em> - an organization from which fire and EMS services are provided, regardless		1		1	1	1	2	3	4					1		3			1	0																	0
829	2016-11-22 20:18:21	Complete	1	4205	9	2	1		<em>Government, Non-Fire Department</em> - are operated directly by a federal, state, county, or loc		1		1	1				4							3			0	0																	1
830	2016-11-22 20:38:25	Complete	1	7626	8	2	1		<em>Government, Non-Fire Department</em> - are operated directly by a federal, state, county, or loc		3		1	0															1	1		3	4						2	3		5			0	0
831	2016-11-22 20:41:11	Complete	1	8764	9	1	3		<em>Military</em> - are operated by one of the U.S. Armed Forces and staffed by active duty personne		1		1	0															0																	0
832	2016-11-22 23:01:28	Complete	1	12451	7	1	1		<em>Private</em> - are operated under the direct control of a for-profit or not-for-profit organizat		3		1	0															1					5					2						0	0
833	2016-11-23 07:14:37	Complete	1	8807	9	1	5		<em>Government, Non-Fire Department</em> - are operated directly by a federal, state, county, or loc		6	State regulatory agency	1	0															0																	0
835	2016-11-23 10:57:55	Complete	1	9365	8	2	1		<em>Fire Department</em> - an organization from which fire and EMS services are provided, regardless		1		1	0															0																	0
836	2016-11-23 11:12:47	Complete	1	7905	8	1	1		<em>Hospital</em> - refers to EMS agencies that are under the direct control of a hospital, regardle		3		1	1							7	All with small writing some now from a different supplier with different labels and concentrations				4	Better lighting location confer with partner	0	1							7	Press out tabs hard to open and crumbled the tablet						6	Teeth? Used scissors	0	0
838	2016-11-23 12:01:21	Complete	1	3542	4	2	1		<em>Fire Department</em> - an organization from which fire and EMS services are provided, regardless		1		1	0															0																	0
839	2016-11-23 12:32:00	Complete	1	2258	7	1	6		<em>Private</em> - are operated under the direct control of a for-profit or not-for-profit organizat		1		1	0															1				4						2		4	5			0	1	1
840	2016-11-23 12:32:18	Complete	1	7369	7	1	1		<em>Government, Non-Fire Department</em> - are operated directly by a federal, state, county, or loc		1		1	0															0																	0
841	2016-11-23 12:41:35	Complete	1	11897	6	1	1		<em>Government, Non-Fire Department</em> - are operated directly by a federal, state, county, or loc		1		1	0															0																	0
842	2016-11-23 12:43:39	Complete	1	530	8	1	6		<em>Private</em> - are operated under the direct control of a for-profit or not-for-profit organizat		3		1	0															0																	0
843	2016-11-23 12:48:29	Complete	1	2226	6	1	6		<em>Fire Department</em> - an organization from which fire and EMS services are provided, regardless		1		1	0															0																	1
845	2016-11-24 18:20:17	Complete	1	2268	6	2	1		<em>Private</em> - are operated under the direct control of a for-profit or not-for-profit organizat		3		1	0															0																	0
846	2016-11-23 12:42:41	Complete	1	5309	8	1	1		<em>Hospital</em> - refers to EMS agencies that are under the direct control of a hospital, regardle		2		1	0															0																	0
848	2016-11-23 12:47:28	Complete	1	9869	6	1	1		Other - Please specify	city 3rd service	1		1	0															0																	0
851	2016-11-23 12:46:27	Complete	1	10149	7	1	1		<em>Private</em> - are operated under the direct control of a for-profit or not-for-profit organizat		2		1	0															0																	0
852	2016-11-23 12:45:55	Complete	1	2470	4	1	1		<em>Private</em> - are operated under the direct control of a for-profit or not-for-profit organizat		1		1	0															0																	0
853	2016-11-23 12:46:32	Complete	1	3713	7	2	6		<em>Government, Non-Fire Department</em> - are operated directly by a federal, state, county, or loc		1		1	0															0																	0
854	2016-11-23 12:48:19	Complete	1	845	9	1	2		Other - Please specify	College	6	Education	1	0															0																	0
855	2016-11-23 12:47:59	Complete	1	1786	5	1	1		<em>Fire Department</em> - an organization from which fire and EMS services are provided, regardless		1		1	0															0																	0
856	2016-11-23 12:47:26	Complete	1	3288	8	1	1		<em>Private</em> - are operated under the direct control of a for-profit or not-for-profit organizat		1		1	0															1	1	2	3								3					0	1
857	2016-11-23 12:48:12	Complete	1	7269	8	1	1		<em>Government, Non-Fire Department</em> - are operated directly by a federal, state, county, or loc		1		1	0															0																	0
858	2016-11-23 12:49:30	Complete	1	9759	5	2	1		<em>Fire Department</em> - an organization from which fire and EMS services are provided, regardless		1		1	0															0																	0
860	2016-11-23 12:48:37	Complete	1	2115	4	1	2		<em>Fire Department</em> - an organization from which fire and EMS services are provided, regardless		3		1	0															0																	0
862	2016-11-23 12:47:30	Complete	1	579	9	2	6		<em>Fire Department</em> - an organization from which fire and EMS services are provided, regardless		2		0
863	2016-11-23 12:50:38	Complete	1	8836	9	2	2		<em>Private</em> - are operated under the direct control of a for-profit or not-for-profit organizat		1		1	1		2	3			6			1			4	Color code labels.	0	1	1		3	4					1	2			5			0	0
865	2016-11-23 12:51:09	Complete	1	1237	7	1	5		<em>Private</em> - are operated under the direct control of a for-profit or not-for-profit organizat		3		1	0															0																	0
866	2016-11-23 12:49:53	Complete	1	8164	3	2	1		<em>Private</em> - are operated under the direct control of a for-profit or not-for-profit organizat		3		1	0															0																	0
867	2016-11-23 12:52:55	Complete	1	8239	9	2	7	50-50 educator & pt.care provider	<em>Private</em> - are operated under the direct control of a for-profit or not-for-profit organizat		3		1	0															0																	0
868	2016-11-23 12:51:24	Complete	1	880	5	2	1		<em>Fire Department</em> - an organization from which fire and EMS services are provided, regardless		1		1	0															1				4									5			0	0
870	2016-11-23 12:52:46	Complete	1	9131	7	2	1		<em>Private</em> - are operated under the direct control of a for-profit or not-for-profit organizat		3		1	1				4							3			0	0																	0
871	2016-11-23 12:52:11	Complete	1	8847	9	1	5		<em>Fire Department</em> - an organization from which fire and EMS services are provided, regardless		1		1	0															0																	0
873	2016-11-23 12:55:48	Complete	1	6019	5	2	1		<em>Private</em> - are operated under the direct control of a for-profit or not-for-profit organizat		3		1	1	1	2	3	4		6				2	3			0	0																	0
874	2016-11-23 12:53:26	Complete	1	3228	6	1	1		<em>Fire Department</em> - an organization from which fire and EMS services are provided, regardless		1		1	0															0																	0
875	2016-11-23 12:53:52	Complete	1	9130	7	2	1		<em>Fire Department</em> - an organization from which fire and EMS services are provided, regardless		1		1	0															0																	0
877	2016-11-23 12:55:14	Complete	1	10126	7	2	5		<em>Air Medical</em> - an organization which provides air ambulance services, regardless of the type		6	Air ambulance and critical care transport	1	0															0																	0
878	2016-11-23 12:56:47	Complete	1	3348	4	2	1		<em>Fire Department</em> - an organization from which fire and EMS services are provided, regardless		1		1	0															0																	0
879	2016-11-23 15:14:06	Complete	1	7168	6	1	1		Other - Please specify	volunteer	1		1	0															0																	0
880	2016-11-23 13:09:27	Complete	1	7209	5	2	1		<em>Fire Department</em> - an organization from which fire and EMS services are provided, regardless		1		1	0															1	1	2		4					1				5			0	0
881	2016-11-23 12:57:19	Complete	1	3855	4	2	1		<em>Fire Department</em> - an organization from which fire and EMS services are provided, regardless		1		1	0															0																	0
882	2016-11-23 13:06:16	Complete	1	1883	3	1	1		<em>Fire Department</em> - an organization from which fire and EMS services are provided, regardless		1		1	0															0																	0
883	2016-11-23 12:58:19	Complete	1	3727	6	2	6		<em>Private</em> - are operated under the direct control of a for-profit or not-for-profit organizat		1		1	1		2	3	4		6			1		3			0	1	1			4					1	2	3	4				0	0
884	2016-11-23 12:55:21	Complete	1	3830	8	1	1		<em>Government, Non-Fire Department</em> - are operated directly by a federal, state, county, or loc		1		1	0															0																	0
885	2016-11-23 13:03:25	Complete	1	5070	8	1	6		<em>Private</em> - are operated under the direct control of a for-profit or not-for-profit organizat		1		1	1		2	3	4								4	Take extra time to examine vial/read label.	0	0																	0
886	2016-11-23 13:05:30	Complete	1	4368	4	1	1		<em>Fire Department</em> - an organization from which fire and EMS services are provided, regardless		1		1	1		2	3	4								4	Took extra time to make sure it was correct	0	0																	0
887	2016-11-23 13:03:09	Complete	1	10827	5	1	1		<em>Private</em> - are operated under the direct control of a for-profit or not-for-profit organizat		1		1	0															0																	0
888	2016-11-23 12:59:28	Complete	1	5181	7	1	1		<em>Fire Department</em> - an organization from which fire and EMS services are provided, regardless		1		1	0															0																	0
889	2016-11-23 13:04:10	Complete	1	4937	5	1	1		<em>Private</em> - are operated under the direct control of a for-profit or not-for-profit organizat		1		1	0															0																	0
890	2016-11-23 13:02:10	Complete	1	10280	6	1	1		<em>Private</em> - are operated under the direct control of a for-profit or not-for-profit organizat		5		1	0															0																	0
891	2016-11-23 13:00:52	Complete	1	10369	8	2	2		<em>Private</em> - are operated under the direct control of a for-profit or not-for-profit organizat		1		1	1		2	3	4			7	Colorblind			3			0	0																	0
893	2016-11-23 12:59:57	Complete	1	9905	9	1	1		<em>Private</em> - are operated under the direct control of a for-profit or not-for-profit organizat		3		1	0															0																	0
894	2016-11-23 13:02:17	Complete	1	7244	6	1	2		<em>Hospital</em> - refers to EMS agencies that are under the direct control of a hospital, regardle		1		1	1				4		6			1		3			0	0																	0
895	2016-11-23 13:00:23	Complete	1	7822	9	2	3		<em>Hospital</em> - refers to EMS agencies that are under the direct control of a hospital, regardle		1		1	0															0																	0
896	2016-11-23 13:03:23	Complete	1	3303	8	2	1		<em>Fire Department</em> - an organization from which fire and EMS services are provided, regardless		1		1	0															0																	0
897	2016-11-23 13:04:07	Complete	1	2593	8	1	1		<em>Private</em> - are operated under the direct control of a for-profit or not-for-profit organizat		3		1	0															1	1									2						0	0
898	2016-11-23 13:07:43	Complete	1	12442	9	2	5		<em>Air Medical</em> - an organization which provides air ambulance services, regardless of the type		2		1	1	1	2	3	4	5	6			1		3			1	1	1	2	3	4	5	6				2		4	5			1	1	1		3
899	2016-11-23 13:05:14	Complete	1	9135	3	2	1		<em>Fire Department</em> - an organization from which fire and EMS services are provided, regardless		3		1	0															0																	0
900	2016-11-23 13:06:48	Complete	1	12573	6	2	1		<em>Fire Department</em> - an organization from which fire and EMS services are provided, regardless		1		1	0															0																	0
901	2016-11-23 13:03:58	Complete	1	9087	8	1	5		<em>Government, Non-Fire Department</em> - are operated directly by a federal, state, county, or loc		3		1	0															0																	0
903	2016-11-23 14:22:41	Complete	1	10157	8	1	5		<em>Fire Department</em> - an organization from which fire and EMS services are provided, regardless		1		1	0															0																	0
905	2016-11-23 13:04:44	Complete	1	9117	5	1	1		<em>Fire Department</em> - an organization from which fire and EMS services are provided, regardless		1		1	0															0																	0
906	2016-11-23 13:05:57	Complete	1	9762	5	2	1		<em>Fire Department</em> - an organization from which fire and EMS services are provided, regardless		1		1	0															0																	0
907	2016-11-23 13:06:13	Complete	1	7160	4	2	1		<em>Private</em> - are operated under the direct control of a for-profit or not-for-profit organizat		2		1	0															1	1			4									5			0	0
908	2016-11-23 13:05:36	Complete	1	9747	8	2	1		<em>Fire Department</em> - an organization from which fire and EMS services are provided, regardless		1		1	0															0																	0
909	2016-11-23 13:05:25	Complete	1	8613	9	1	7	Quality Improvement	<em>Private</em> - are operated under the direct control of a for-profit or not-for-profit organizat		1		0
910	2016-11-23 13:07:28	Complete	1	3331	9	2	1		<em>Government, Non-Fire Department</em> - are operated directly by a federal, state, county, or loc		1		1	1				4					1					1	0																	0
911	2016-11-23 13:06:29	Complete	1	2002	7	1	1		<em>Government, Non-Fire Department</em> - are operated directly by a federal, state, county, or loc		1		1	0															1			3							2						0	0
912	2016-11-23 13:06:38	Complete	1	9190	9	1	7	Controlled Medication Officer / compliance	<em>Fire Department</em> - an organization from which fire and EMS services are provided, regardless		1		0
913	2016-11-23 13:07:13	Complete	1	4347	8	1	1		<em>Fire Department</em> - an organization from which fire and EMS services are provided, regardless		1		1	0															0																	0
915	2016-11-23 13:14:35	Complete	1	3110	7	1	5		<em>Military</em> - are operated by one of the U.S. Armed Forces and staffed by active duty personne		3		1	1		2	3	4	5				1		3			0	0																	1	1
916	2016-11-23 13:13:31	Complete	1	6864	9	1	2		<em>Private</em> - are operated under the direct control of a for-profit or not-for-profit organizat		2		1	0															0																	0
917	2016-11-23 13:14:03	Complete	1	199	7	1	1		<em>Air Medical</em> - an organization which provides air ambulance services, regardless of the type		3		1	0															0																	0
918	2016-11-23 13:13:10	Complete	1	10128	8	2	5		<em>Private</em> - are operated under the direct control of a for-profit or not-for-profit organizat		3		1	1	1		3	4		6			1					0	0																	0
919	2016-11-23 13:12:02	Complete	1	3227	5	2	7	All of the above	<em>Fire Department</em> - an organization from which fire and EMS services are provided, regardless		1		1	0															0																	0
920	2016-11-23 13:15:16	Complete	1	7643	8	2	6		<em>Fire Department</em> - an organization from which fire and EMS services are provided, regardless		1		1	0															1				4					1							0	0
921	2016-11-23 13:14:16	Complete	1	11385	6	2	1		<em>Hospital</em> - refers to EMS agencies that are under the direct control of a hospital, regardle		1		1	0															0																	1	1		3
923	2016-11-23 13:16:47	Complete	1	12493	7	1	3		<em>Fire Department</em> - an organization from which fire and EMS services are provided, regardless		1		1	0															0																	0
924	2016-11-23 13:15:39	Complete	1	5260	7	2	1		<em>Fire Department</em> - an organization from which fire and EMS services are provided, regardless		1		1	0															0																	0
925	2016-11-23 13:15:24	Complete	1	4530	5	1	1		<em>Fire Department</em> - an organization from which fire and EMS services are provided, regardless		1		1	0															0																	0
926	2016-11-23 13:16:21	Complete	1	10066	4	1	1		<em>Fire Department</em> - an organization from which fire and EMS services are provided, regardless		1		1	0															1			3										5			0	0
928	2016-11-23 13:16:25	Complete	1	8608	6	0
929	2016-11-23 13:18:21	Complete	1	10190	7	1	1		<em>Fire Department</em> - an organization from which fire and EMS services are provided, regardless		1		1	0															0																	0
930	2016-11-23 13:22:04	Complete	1	10435	9	1	1		<em>Government, Non-Fire Department</em> - are operated directly by a federal, state, county, or loc		1		1	0															0																	0
931	2016-11-23 13:26:50	Complete	1	6129	7	1	6		<em>Fire Department</em> - an organization from which fire and EMS services are provided, regardless		1		1	0															0																	0
932	2016-11-23 14:49:35	Complete	1	209	7	1	1		<em>Fire Department</em> - an organization from which fire and EMS services are provided, regardless		1		1	1				4							3			0	0																	0
933	2016-11-23 13:23:53	Complete	1	10481	8	1	1		<em>Private</em> - are operated under the direct control of a for-profit or not-for-profit organizat		1		1	0															0																	0
934	2016-11-23 13:23:11	Complete	1	8629	4	2	1		<em>Hospital</em> - refers to EMS agencies that are under the direct control of a hospital, regardle		1		1	0															0																	0
935	2016-11-23 13:27:11	Complete	1	7058	9	2	6		<em>Government, Non-Fire Department</em> - are operated directly by a federal, state, county, or loc		1		1	0															0																	0
936	2016-11-23 13:29:18	Complete	1	7496	9	1	7	Firefighter/Paramedic	<em>Fire Department</em> - an organization from which fire and EMS services are provided, regardless		1		1	0															0																	0
937	2016-11-23 13:27:32	Complete	1	3878	9	1	2		<em>Fire Department</em> - an organization from which fire and EMS services are provided, regardless		1		1	0															0																	0
939	2016-11-23 13:27:08	Complete	1	11680	9	1	6		<em>Government, Non-Fire Department</em> - are operated directly by a federal, state, county, or loc		1		1	0															0																	0
940	2016-11-23 13:28:10	Complete	1	11630	8	1	6		<em>Government, Non-Fire Department</em> - are operated directly by a federal, state, county, or loc		1		1	0															0																	0
941	2016-11-23 13:29:04	Complete	1	8407	5	2	1		<em>Hospital</em> - refers to EMS agencies that are under the direct control of a hospital, regardle		1		1	0															0																	0
942	2016-11-23 13:32:24	Complete	1	11740	5	2	1		<em>Fire Department</em> - an organization from which fire and EMS services are provided, regardless		1		1	0															0																	0
943	2016-11-23 13:32:08	Complete	1	4997	9	1	1		<em>Fire Department</em> - an organization from which fire and EMS services are provided, regardless		1		1	0															0																	0
945	2016-11-23 13:29:35	Complete	1	2261	9	1	5		<em>Government, Non-Fire Department</em> - are operated directly by a federal, state, county, or loc		1		1	0															0																	0
946	2016-11-23 13:31:54	Complete	1	1453	5	2	1		<em>Fire Department</em> - an organization from which fire and EMS services are provided, regardless		1		1	0															1		2											5			0	0
947	2016-11-23 13:32:19	Complete	1	398	4	1	1		<em>Government, Non-Fire Department</em> - are operated directly by a federal, state, county, or loc		1		1	0															0																	0
948	2016-11-23 13:38:49	Complete	1	7525	7	1	1		<em>Fire Department</em> - an organization from which fire and EMS services are provided, regardless		1		1	1			3	4		6			1					0	0																	0
949	2016-11-23 13:30:58	Complete	1	7893	6	0
950	2016-11-23 13:38:30	Complete	1	7195	5	2	1		<em>Fire Department</em> - an organization from which fire and EMS services are provided, regardless		1		1	0															0																	0
951	2016-11-23 14:00:17	Complete	1	10743	5	2	1		<em>Fire Department</em> - an organization from which fire and EMS services are provided, regardless		1		1	1						6			1					0	0																	0
952	2016-11-23 13:38:30	Complete	1	10352	4	2	1		<em>Fire Department</em> - an organization from which fire and EMS services are provided, regardless		1		1	0															0																	0
953	2016-11-23 13:38:11	Complete	1	3763	5	2	1		<em>Government, Non-Fire Department</em> - are operated directly by a federal, state, county, or loc		1		1	0															0																	0
954	2016-11-23 13:40:13	Complete	1	11270	4	1	1		<em>Fire Department</em> - an organization from which fire and EMS services are provided, regardless		1		1	0															0																	0
956	2016-11-23 13:39:38	Complete	1	10028	5	1	1		<em>Fire Department</em> - an organization from which fire and EMS services are provided, regardless		1		1	0															0																	0
957	2016-11-23 13:41:27	Complete	1	10536	9	1	5		<em>Private</em> - are operated under the direct control of a for-profit or not-for-profit organizat		1		1	0															0																	1	1
958	2016-11-23 13:40:15	Complete	1	1804	8	2	2		<em>Fire Department</em> - an organization from which fire and EMS services are provided, regardless		1		1	0															0																	0
959	2016-11-23 13:48:28	Complete	1	9296	4	2	1		Other - Please specify	Fire Department and For-profit Private EMS	1		1	0															1		2					7	Plunger to solu Medrol broke loose made drawing medication difficult without bending a syringe						6	Bending of syringe needle	1	0
960	2016-11-23 13:47:42	Complete	1	10055	9	1	6		<em>Government, Non-Fire Department</em> - are operated directly by a federal, state, county, or loc		1		1	0															0																	0
961	2016-11-23 13:42:07	Complete	1	8473	5	1	1		<em>Fire Department</em> - an organization from which fire and EMS services are provided, regardless		1		1	0															0																	0
963	2016-11-23 13:46:29	Complete	1	2748	6	1	1		<em>Private</em> - are operated under the direct control of a for-profit or not-for-profit organizat		1		1	0															0																	0
964	2016-11-23 13:45:20	Complete	1	10015	5	2			<em>Fire Department</em> - an organization from which fire and EMS services are provided, regardless		1		1	0															0																	0
965	2016-11-23 13:43:51	Complete	1	11499	9	2	2		Other - Please specify	STATE FIRE SCHOOL	6	FIELD MEDIC	1	0															0																	0
966	2016-11-23 13:46:50	Complete	1	8899	8	1	1		<em>Private</em> - are operated under the direct control of a for-profit or not-for-profit organizat		3		1	0															0																	0
968	2016-11-23 13:45:11	Complete	1	9871	6	2	1		<em>Government, Non-Fire Department</em> - are operated directly by a federal, state, county, or loc		1		1	0															0																	0
969	2016-11-23 13:44:01	Complete	1	4318	8	1	6		<em>Government, Non-Fire Department</em> - are operated directly by a federal, state, county, or loc		3		1	0															0																	0
970	2016-11-23 13:46:28	Complete	1	307			1		<em>Government, Non-Fire Department</em> - are operated directly by a federal, state, county, or loc		3		1	0															0																	0
971	2016-11-23 13:49:19	Complete	1	10221	6	1	1		<em>Hospital</em> - refers to EMS agencies that are under the direct control of a hospital, regardle		1		1	0															0																	0
973	2016-11-23 13:50:21	Complete	1	3027	9	1	1		<em>Fire Department</em> - an organization from which fire and EMS services are provided, regardless		1		1	1		2				6					3			0	0																	0
974	2016-11-23 13:50:47	Complete	1	2339	9	1	7	I work primarily as a Health & Safety Director with EMS responsibilities if and injury occures.	<em>Private</em> - are operated under the direct control of a for-profit or not-for-profit organizat		6	In an industry setting if an injury occurs.	1	0															0
975	2016-11-23 13:49:15	Complete	1	2584	7	1	1		<em>Fire Department</em> - an organization from which fire and EMS services are provided, regardless		1		1	0															0																	0
977	2016-11-23 13:52:41	Complete	1	8969	3	2	1		<em>Private</em> - are operated under the direct control of a for-profit or not-for-profit organizat		1		1	1	1			4	5				1			4	Smartphone apps, internet	0	0																	0
979	2016-11-23 13:56:07	Complete	1	12241	6	2	1		<em>Private</em> - are operated under the direct control of a for-profit or not-for-profit organizat		3		1	0															0																	0
980	2016-11-23 13:55:27	Complete	1	3337	6	1	1		<em>Private</em> - are operated under the direct control of a for-profit or not-for-profit organizat		3		1	0															0																	0
982	2016-11-23 13:57:26	Complete	1	6460	9	1	1		<em>Fire Department</em> - an organization from which fire and EMS services are provided, regardless		1		1	0															0																	0
983	2016-11-23 14:02:56	Complete	1	3827	9	2	6		<em>Fire Department</em> - an organization from which fire and EMS services are provided, regardless		1		1	0															0																	0
984	2016-11-23 14:05:13	Complete	1	12039	5	2	1		<em>Private</em> - are operated under the direct control of a for-profit or not-for-profit organizat		3		1	0															0																	0
986	2016-11-23 14:08:55	Complete	1	900	8	2	6		Other - Please specify	Third service	1		1	0															0																	0
987	2016-11-23 14:12:45	Complete	1	7114	9	1	6		<em>Fire Department</em> - an organization from which fire and EMS services are provided, regardless		1		1	1	1	2	3	4	5	6					3	4	Daily review of the drug box contents to ensure familiarity	0	0																	0
988	2016-11-23 14:07:52	Complete	1	11243	6	2	1		<em>Tribal</em> - are operated by a federally recognized Indian or Alaska Native Tribe.		1		1	0															0																	0
990	2016-11-23 14:14:23	Complete	1	3329	7	2	5		<em>Fire Department</em> - an organization from which fire and EMS services are provided, regardless		1		1	0															1	1		3	4						2						0	1
991	2016-11-23 14:15:29	Complete	1	11758	7	1	2		<em>Government, Non-Fire Department</em> - are operated directly by a federal, state, county, or loc		1		1	0															0																	0
993	2016-11-23 14:19:15	Complete	1	10906	9	2	1		<em>Fire Department</em> - an organization from which fire and EMS services are provided, regardless		1		1	0															0																	0
994	2016-11-23 14:18:42	Complete	1	10360	8	2	1		<em>Government, Non-Fire Department</em> - are operated directly by a federal, state, county, or loc		1		1	0															0																	0
995	2016-11-23 14:19:48	Complete	1	4169	7	2	5		<em>Hospital</em> - refers to EMS agencies that are under the direct control of a hospital, regardle		3		1	0															0																	0
996	2016-11-23 14:21:11	Complete	1	3800	8	1	1		<em>Fire Department</em> - an organization from which fire and EMS services are provided, regardless		1		1	0															0																	0
997	2016-11-23 14:21:41	Complete	1	7218	7	1	1		<em>Private</em> - are operated under the direct control of a for-profit or not-for-profit organizat		1		1	0															0																	0
998	2016-11-23 14:20:44	Complete	1	986	4	2	1		<em>Private</em> - are operated under the direct control of a for-profit or not-for-profit organizat		3		1	1	1		3			6			1		3			0	0																	0
999	2016-11-23 14:20:03	Complete	1	3426	9	1	3		<em>Hospital</em> - refers to EMS agencies that are under the direct control of a hospital, regardle		6	HEMS. both 911 and interfacility	1	0															0																	0
1000	2016-11-23 14:25:23	Complete	1	6071	9	2	1		<em>Government, Non-Fire Department</em> - are operated directly by a federal, state, county, or loc		6	Air medical transport	1	0															1				4		6				2	3		5			0	1
1001	2016-11-23 14:25:05	Complete	1	10228	6	2	5		<em>Private</em> - are operated under the direct control of a for-profit or not-for-profit organizat		1		1	0															0																	0
1002	2016-11-23 14:27:48	Complete	1	3235	6	2	5		<em>Government, Non-Fire Department</em> - are operated directly by a federal, state, county, or loc		1		1	0															0																	0
1004	2016-11-23 14:22:27	Complete	1	12454	5	2	1		<em>Government, Non-Fire Department</em> - are operated directly by a federal, state, county, or loc		1		1	0															0																	0
1005	2016-11-23 14:24:01	Complete	1	2450	6	2	1		<em>Government, Non-Fire Department</em> - are operated directly by a federal, state, county, or loc		1		1	0															0																	0
1007	2016-11-23 14:26:17	Complete	1	7550	9	2	1		<em>Private</em> - are operated under the direct control of a for-profit or not-for-profit organizat		1		1	0															0																	0
1008	2016-11-23 14:28:19	Complete	1	7986	6	2	1		<em>Air Medical</em> - an organization which provides air ambulance services, regardless of the type		3		1	0															0																	0
1009	2016-11-23 14:27:14	Complete	1	12547	5	2	1		<em>Fire Department</em> - an organization from which fire and EMS services are provided, regardless		1		1	0															0																	0
1010	2016-11-23 14:33:42	Complete	1	10674	7	2	6		<em>Government, Non-Fire Department</em> - are operated directly by a federal, state, county, or loc		1		1	1		2	3	4		6			1	2	3			0	1	1	2	3	4					1	2	3	4	5			0	1	1		3
1011	2016-11-23 14:34:52	Complete	1	3389	4	1	1		<em>Government, Non-Fire Department</em> - are operated directly by a federal, state, county, or loc		1		1	0															1			3	4	5					2	3	4				0	1
1012	2016-11-23 14:39:29	Complete	1	7064	8	2	1		<em>Hospital</em> - refers to EMS agencies that are under the direct control of a hospital, regardle		3		1	0															0																	0
1013	2016-11-23 14:40:56	Complete	1	644	6	1	1		<em>Fire Department</em> - an organization from which fire and EMS services are provided, regardless		1		1	0															0																	0
1015	2016-11-23 14:39:25	Complete	1	2760	6	2	6		<em>Fire Department</em> - an organization from which fire and EMS services are provided, regardless		1		1	0															0																	0
1017	2016-11-23 14:43:11	Complete	1	2184	8	1	1		<em>Hospital</em> - refers to EMS agencies that are under the direct control of a hospital, regardle		1		1	0															0																	0
1018	2016-11-23 14:50:35	Complete	1	8630	5	2	1		<em>Private</em> - are operated under the direct control of a for-profit or not-for-profit organizat		3		1	0															0																	0
1019	2016-11-23 14:43:40	Complete	1	6661	9	2	1		<em>Fire Department</em> - an organization from which fire and EMS services are provided, regardless		1		1	0															0																	0
1020	2016-11-23 14:47:23	Complete	1	3778	5	2	1		<em>Private</em> - are operated under the direct control of a for-profit or not-for-profit organizat		3		1	0															0																	0
1021	2016-11-23 14:47:08	Complete	1	7143	8	2	1		<em>Fire Department</em> - an organization from which fire and EMS services are provided, regardless		1		1	0															0																	0
1022	2016-11-23 14:53:26	Complete	1	9555	5	1	1		<em>Private</em> - are operated under the direct control of a for-profit or not-for-profit organizat		3		1	0															0																	0
1023	2016-11-23 14:54:37	Complete	1	5728	7	2	7	Business/Outreach Liaison	<em>Hospital</em> - refers to EMS agencies that are under the direct control of a hospital, regardle		1		1	0															0																	0
1024	2016-11-23 14:56:02	Complete	1	178	9	2	1		<em>Fire Department</em> - an organization from which fire and EMS services are provided, regardless		1		1	0															0																	0
1025	2016-11-23 14:57:05	Complete	1	1350	9	1	5		<em>Private</em> - are operated under the direct control of a for-profit or not-for-profit organizat		3		0
1026	2016-11-23 15:02:25	Complete	1	5021	6	1	1		<em>Fire Department</em> - an organization from which fire and EMS services are provided, regardless		1		1	1	1	2	3						1					0	1	1			4					1	2			5			0	0
1027	2016-11-23 15:03:59	Complete	1	692	7	1	1		<em>Fire Department</em> - an organization from which fire and EMS services are provided, regardless		1		1	0															0																	0
1030	2016-11-23 15:11:20	Complete	1	1291	5	2	1		<em>Fire Department</em> - an organization from which fire and EMS services are provided, regardless		1		1	0															0																	0
1031	2016-11-23 15:16:19	Complete	1	3229	5	2	1		<em>Government, Non-Fire Department</em> - are operated directly by a federal, state, county, or loc		1		1	0															0																	0
1032	2016-11-23 15:17:55	Complete	1	9541	5	1	1		<em>Fire Department</em> - an organization from which fire and EMS services are provided, regardless		1		1	1		2	3						1					0	1				4	5						3	4	5			0	0
1034	2016-11-23 15:20:05	Complete	1	12126	5	1	1		<em>Government, Non-Fire Department</em> - are operated directly by a federal, state, county, or loc		1		1	0															0																	1	1
1037	2016-11-23 15:25:39	Complete	1	2514	7	1	1		<em>Private</em> - are operated under the direct control of a for-profit or not-for-profit organizat		4		1	0															0																	0
1038	2016-11-23 15:33:34	Complete	1	6191	8	1	5		<em>Fire Department</em> - an organization from which fire and EMS services are provided, regardless		1		1	1	1	2	3									4	Color Markers	0	0																	0
1039	2016-11-23 15:25:40	Complete	1	5537	8	2	1		<em>Fire Department</em> - an organization from which fire and EMS services are provided, regardless		1		1	0															0																	0
1040	2016-11-23 15:25:01	Complete	1	4981	9	1	6		<em>Fire Department</em> - an organization from which fire and EMS services are provided, regardless		1		1	0															0																	0
1043	2016-11-23 15:31:22	Complete	1	4147	7	1	1		<em>Private</em> - are operated under the direct control of a for-profit or not-for-profit organizat		1		1	0															0																	0
1044	2016-11-23 15:36:47	Complete	1	6273	8	2	1		<em>Government, Non-Fire Department</em> - are operated directly by a federal, state, county, or loc		1		1	0															0																	0
1045	2016-11-23 15:39:30	Complete	1	6698	6	1	1		<em>Air Medical</em> - an organization which provides air ambulance services, regardless of the type		3		1	0															0																	0
1046	2016-11-23 15:45:57	Complete	1	3490	7	2	4		<em>Air Medical</em> - an organization which provides air ambulance services, regardless of the type		6	Critical Care/Specialty Transport	1	1		2	3	4								4	Careful Verification	0	1			3				7	Solu-Medrol. Went to reconstitute by pressing on orange cap, the liquid squirted out the top, instead of pushing the middle stopper down						6	Wasted defected product and used another vial off the shelf	0	0
1047	2016-11-23 15:42:45	Complete	1	10245	9	1	6		<em>Fire Department</em> - an organization from which fire and EMS services are provided, regardless		1		1	0															0																	0
1049	2016-11-23 15:44:32	Complete	1	4498	7	1	1		<em>Government, Non-Fire Department</em> - are operated directly by a federal, state, county, or loc		3		1	1		2	3						1					0	0																	0
1051	2016-11-23 15:53:31	Complete	1	5414	7	2	1		<em>Hospital</em> - refers to EMS agencies that are under the direct control of a hospital, regardle		1		1	0															0																	0
1052	2016-11-23 15:52:33	Complete	1	10543	9	1	5		<em>Fire Department</em> - an organization from which fire and EMS services are provided, regardless		1		1	0															0																	0
1053	2016-11-23 16:15:09	Complete	1	3017	3	1	1		<em>Private</em> - are operated under the direct control of a for-profit or not-for-profit organizat		1		1	0															0																	0
1054	2016-11-23 15:54:34	Complete	1	668	4	1	1		<em>Private</em> - are operated under the direct control of a for-profit or not-for-profit organizat		3		0
1055	2016-11-23 15:59:12	Complete	1	12450	3	2	1		<em>Fire Department</em> - an organization from which fire and EMS services are provided, regardless		1		1	1		2							1		3			0	1						6				2			5			0	1			3
1057	2016-11-23 16:12:22	Complete	1	4143	9	2	1		<em>Fire Department</em> - an organization from which fire and EMS services are provided, regardless		1		1	0															0																	0
1058	2016-11-23 16:11:47	Complete	1	4705	8	1	1		<em>Fire Department</em> - an organization from which fire and EMS services are provided, regardless		1		1	0															0																	1	1
1059	2016-11-23 16:26:23	Complete	1	10619	5	1	1		<em>Fire Department</em> - an organization from which fire and EMS services are provided, regardless		1		1	0															0																	0
1061	2016-11-23 16:28:21	Complete	1	10123	9	1	5		<em>Private</em> - are operated under the direct control of a for-profit or not-for-profit organizat		1		0
1062	2016-11-23 16:32:30	Complete	1	10499	5	1	1		<em>Fire Department</em> - an organization from which fire and EMS services are provided, regardless		1		1	0															1			3											6	More force to break vial	0	0
1063	2016-11-23 16:34:03	Complete	1	4032	9	1	5		<em>Private</em> - are operated under the direct control of a for-profit or not-for-profit organizat		3		0
1064	2016-11-23 16:37:23	Complete	1	3722	9	1	2		Other - Please specify	Community College	6	Educator	0
1065	2016-11-23 16:38:27	Complete	1	7783	9	2	1		<em>Fire Department</em> - an organization from which fire and EMS services are provided, regardless		1		1	0															1	1									2	3					0	0
1067	2016-11-23 17:00:03	Complete	1	9272	9	1	5		<em>Fire Department</em> - an organization from which fire and EMS services are provided, regardless		1		1	1		2	3						1					0	0																	0
1069	2016-11-23 16:58:56	Complete	1	6309	5	2	1		<em>Hospital</em> - refers to EMS agencies that are under the direct control of a hospital, regardle		1		1	0															0																	0
1070	2016-11-23 17:08:24	Complete	1	2291	9	2	2		<em>Government, Non-Fire Department</em> - are operated directly by a federal, state, county, or loc		1		1	1		2							1					0	0																	0
1071	2016-11-23 17:07:35	Complete	1	10633	9	1	2		<em>Fire Department</em> - an organization from which fire and EMS services are provided, regardless		1		0
1072	2016-11-23 17:14:39	Complete	1	5032	9	1	4		<em>Fire Department</em> - an organization from which fire and EMS services are provided, regardless		3		0
1073	2016-11-23 17:13:49	Complete	1	8041	5	2	1		<em>Private</em> - are operated under the direct control of a for-profit or not-for-profit organizat		1		0
1074	2016-11-23 17:24:07	Complete	1	3473	3	1	1		<em>Fire Department</em> - an organization from which fire and EMS services are provided, regardless		1		1	0															1		2					7	Solumedrol packaging, the plunger will get stuck in between the saline and powder form. A long needle is than required to push the plunger through the gap and allow the medication to properly mix.						6	Long needle to reach into vial of solumedrol and finish pushing the plunger which got stuck between chambers.	0	0
1077	2016-11-23 17:27:39	Complete	1	408	6	2	6		<em>Fire Department</em> - an organization from which fire and EMS services are provided, regardless		1		1	0															0																	0
1078	2016-11-23 17:39:15	Complete	1	7984	9	2	6		<em>Hospital</em> - refers to EMS agencies that are under the direct control of a hospital, regardle		1		1	1	1		3	4					1					0	0																	0
1079	2016-11-23 17:40:32	Complete	1	5698	9	2	1		<em>Government, Non-Fire Department</em> - are operated directly by a federal, state, county, or loc		1		1	0															0																	0
1080	2016-11-23 17:42:43	Complete	1	11587	7	1	1		<em>Hospital</em> - refers to EMS agencies that are under the direct control of a hospital, regardle		1		1	1		2		4					1		3			0	0																	0
1081	2016-11-23 18:01:51	Complete	1	8572	8	2	1		<em>Private</em> - are operated under the direct control of a for-profit or not-for-profit organizat		1		1	1		2	3	4							3	4	Always read the label multiple times on similarly packaged	0	0																	1			3
1082	2016-11-23 17:57:43	Complete	1	6968	5	1	1		<em>Government, Non-Fire Department</em> - are operated directly by a federal, state, county, or loc		1		1	0															0																	0
1083	2016-11-23 18:06:40	Complete	1	10445	3	2	1		<em>Private</em> - are operated under the direct control of a for-profit or not-for-profit organizat		2		1	1				4			7	Different medications with the same top			3			0	0																	0
1084	2016-11-23 18:14:05	Complete	1	858	6	1	1		<em>Hospital</em> - refers to EMS agencies that are under the direct control of a hospital, regardle		2		1	1			3	4								4	Mac check	0	0																	0
1085	2016-11-23 18:09:35	Complete	1	6160	7	2	1		<em>Private</em> - are operated under the direct control of a for-profit or not-for-profit organizat		1		1	0															0																	0
1086	2016-11-23 18:18:31	Complete	1	2644	7	1	1		<em>Fire Department</em> - an organization from which fire and EMS services are provided, regardless		1		1	0															0																	0
1088	2016-11-23 18:30:08	Complete	1	318	4	1	1		<em>Private</em> - are operated under the direct control of a for-profit or not-for-profit organizat		1		1	0															0																	0
1089	2016-11-23 18:40:04	Complete	1	8686	9	1	1		<em>Private</em> - are operated under the direct control of a for-profit or not-for-profit organizat		1		1	0															0																	0
1090	2016-11-23 22:56:19	Complete	1	2626	5	2	3		<em>Private</em> - are operated under the direct control of a for-profit or not-for-profit organizat		1		1	0															0																	1			3
1091	2016-11-23 18:33:03	Complete	1	8274	9	1	1		<em>Fire Department</em> - an organization from which fire and EMS services are provided, regardless		1		1	0															0																	0
1094	2016-11-23 18:39:12	Complete	1	3662	6	1	1		<em>Fire Department</em> - an organization from which fire and EMS services are provided, regardless		1		1	0															0																	0
1095	2016-11-23 18:42:20	Complete	1	4151	9	0
1097	2016-11-23 19:00:07	Complete	1	9839	4	1	1		<em>Private</em> - are operated under the direct control of a for-profit or not-for-profit organizat		1		1	0															0																	1
1098	2016-11-23 19:04:09	Complete	1	1146	9	1	1		<em>Fire Department</em> - an organization from which fire and EMS services are provided, regardless		1		1	0															0																	0
1100	2016-11-23 19:19:35	Complete	1	6370	7	0
1101	2016-11-23 19:28:10	Complete	1	7679	4	1	1		<em>Government, Non-Fire Department</em> - are operated directly by a federal, state, county, or loc		1		1	0															0																	0
1102	2016-11-23 19:30:20	Complete	1	8377	9	1	5		<em>Private</em> - are operated under the direct control of a for-profit or not-for-profit organizat		1		1	0															0																	0
1103	2016-11-23 19:32:10	Complete	1	6008	8	2	1		<em>Fire Department</em> - an organization from which fire and EMS services are provided, regardless		3		1	0															0																	0
1104	2016-11-23 19:33:22	Complete	1	7430	5	1	1		<em>Fire Department</em> - an organization from which fire and EMS services are provided, regardless		1		1	0															0																	0
1105	2016-11-23 19:36:14	Complete	1	9812	7	2	1		<em>Fire Department</em> - an organization from which fire and EMS services are provided, regardless		1		1	1						6			1					0	0																	0
1106	2016-11-23 19:51:13	Complete	1	9331	5	2	1		<em>Government, Non-Fire Department</em> - are operated directly by a federal, state, county, or loc		3		1	0															1		2							1							0	0
1107	2016-11-23 19:52:26	Complete	1	2380	6	2	1		<em>Hospital</em> - refers to EMS agencies that are under the direct control of a hospital, regardle		1		1	0															0																	1			3
1108	2016-11-23 19:59:11	Complete	1	10631	7	1	5		<em>Private</em> - are operated under the direct control of a for-profit or not-for-profit organizat		2		1	0															0																	0
1109	2016-11-23 19:59:51	Complete	1	6739	9	2	1		<em>Air Medical</em> - an organization which provides air ambulance services, regardless of the type		1		1	0															0																	0
1110	2016-11-23 19:58:21	Complete	1	5453	7	1	1		<em>Fire Department</em> - an organization from which fire and EMS services are provided, regardless		3		1	1		2	3	4					1					0	0																	0
1111	2016-11-23 20:01:01	Complete	1	6691	5	0
1112	2016-11-23 20:20:30	Complete	1	9671	4	2	1		<em>Fire Department</em> - an organization from which fire and EMS services are provided, regardless		1		1	0															0																	0
1113	2016-11-23 20:17:27	Complete	1	1832	7	0
1114	2016-11-23 20:22:18	Complete	1	7672	8	1	1		<em>Private</em> - are operated under the direct control of a for-profit or not-for-profit organizat		3		1	0															0																	0
1115	2016-11-23 20:22:17	Complete	1	12494	9	2	6		<em>Fire Department</em> - an organization from which fire and EMS services are provided, regardless		1		1	0															0																	0
1120	2016-11-23 20:53:23	Complete	1	11261	7	2	1		Other - Please specify	Third Service/Police Department	1		1	0															0																	0
1122	2016-11-23 21:02:47	Complete	1	6291	6	1	1		<em>Fire Department</em> - an organization from which fire and EMS services are provided, regardless		1		1	0															0																	0
1123	2016-11-23 21:04:15	Complete	1	9290	9	1	7	EMS Quality Improvement Officer	<em>Fire Department</em> - an organization from which fire and EMS services are provided, regardless		1		0
1124	2016-11-23 21:03:22	Complete	1	5647	9	1	1		<em>Fire Department</em> - an organization from which fire and EMS services are provided, regardless		1		1	0															0																	0
1126	2016-11-23 21:17:58	Complete	1	259	6	2	1		<em>Fire Department</em> - an organization from which fire and EMS services are provided, regardless		1		1	0															0																	0
1127	2016-11-23 21:21:58	Complete	1	1958	7	1	1		<em>Fire Department</em> - an organization from which fire and EMS services are provided, regardless		1		1	0															0																	0
1128	2016-11-23 21:51:13	Complete	1	12314	8	2	5		<em>Air Medical</em> - an organization which provides air ambulance services, regardless of the type		3		1	0															0																	0
1129	2016-11-23 22:00:44	Complete	1	4234	5	2	1		<em>Private</em> - are operated under the direct control of a for-profit or not-for-profit organizat		3		1	0															1					5								5			0	1
1130	2016-11-23 22:01:09	Complete	1	10800	2	2	1		<em>Hospital</em> - refers to EMS agencies that are under the direct control of a hospital, regardle		4		1	0															0																	0
1131	2016-11-23 22:07:43	Complete	1	2280	8	2	5		<em>Air Medical</em> - an organization which provides air ambulance services, regardless of the type		1		0
1132	2016-11-23 22:12:11	Complete	1	2059	6	1	6		<em>Government, Non-Fire Department</em> - are operated directly by a federal, state, county, or loc		1		1	0															0																	0
1133	2016-11-23 22:19:34	Complete	1	649	7	2	1		<em>Fire Department</em> - an organization from which fire and EMS services are provided, regardless		1		1	0															1				4					1							0	0
1134	2016-11-23 22:18:50	Complete	1	7421	4	1	5		<em>Fire Department</em> - an organization from which fire and EMS services are provided, regardless		1		1	0															0																	0
1135	2016-11-23 22:35:13	Complete	1	3388	9	1	6		<em>Hospital</em> - refers to EMS agencies that are under the direct control of a hospital, regardle		1		1	1			3	4					1					0	0																	0
1136	2016-11-23 22:35:14	Complete	1	10327	8	1	1		<em>Fire Department</em> - an organization from which fire and EMS services are provided, regardless		1		1	0															0																	0
1137	2016-11-23 22:37:25	Complete	1	6228	9	1	5		<em>Fire Department</em> - an organization from which fire and EMS services are provided, regardless		6	First responding fd	1	0															0																	0
1138	2016-11-23 22:46:51	Complete	1	8345	9	1	1		<em>Private</em> - are operated under the direct control of a for-profit or not-for-profit organizat		3		1	0															0																	0
1139	2016-11-23 22:46:14	Complete	1	6562	6	2	6		<em>Private</em> - are operated under the direct control of a for-profit or not-for-profit organizat		2		1	0															1		2											5			0	0
1140	2016-11-23 22:45:18	Complete	1	5993	7	2	1		<em>Hospital</em> - refers to EMS agencies that are under the direct control of a hospital, regardle		6	Air Medical hospital based	1	0															0																	0
1141	2016-11-23 22:52:23	Complete	1	2974	6	1	1		<em>Fire Department</em> - an organization from which fire and EMS services are provided, regardless		1		1	0															0																	0
1142	2016-11-23 22:58:31	Complete	1	9716	7	0
1144	2016-11-23 23:03:55	Complete	1	4268	9	2	5		<em>Fire Department</em> - an organization from which fire and EMS services are provided, regardless		1		1	0															0																	0
1145	2016-11-23 23:27:11	Complete	1	994	9	1	5		<em>Government, Non-Fire Department</em> - are operated directly by a federal, state, county, or loc		1		1	0															0																	0
1146	2016-11-23 23:28:20	Complete	1	12090	7	1	1		<em>Fire Department</em> - an organization from which fire and EMS services are provided, regardless		1		1	0															0																	0
1147	2016-11-23 23:39:14	Complete	1	1343	7	1	1		<em>Fire Department</em> - an organization from which fire and EMS services are provided, regardless		1		1	0															0																	0
1149	2016-11-24 00:29:07	Complete	1	4200	6	2	1		<em>Fire Department</em> - an organization from which fire and EMS services are provided, regardless		1		1	1	1			4		6			1		3			1	0																	1	1
1150	2016-11-24 00:57:12	Complete	1	11342	2	2	5		<em>Private</em> - are operated under the direct control of a for-profit or not-for-profit organizat		3		1	0															0																	0
1151	2016-11-24 01:05:07	Complete	1	2155	7	2	1		<em>Fire Department</em> - an organization from which fire and EMS services are provided, regardless		1		1	0															0																	0
1152	2016-11-24 01:08:49	Complete	1	7551	8	1	5		<em>Government, Non-Fire Department</em> - are operated directly by a federal, state, county, or loc		1		1	0															0																	0
1155	2016-11-24 01:37:57	Complete	1	5511	6	1	1		<em>Fire Department</em> - an organization from which fire and EMS services are provided, regardless		1		0
1156	2016-11-24 03:41:09	Complete	1	5432	5	2	1		<em>Private</em> - are operated under the direct control of a for-profit or not-for-profit organizat		1		1	0															0																	0
1158	2016-11-24 06:02:04	Complete	1	3873	9	1	1		<em>Government, Non-Fire Department</em> - are operated directly by a federal, state, county, or loc		1		1	0															0																	0
1159	2016-11-24 07:00:23	Complete	1	4669	7	2	2		<em>Government, Non-Fire Department</em> - are operated directly by a federal, state, county, or loc		1		1	0															0																	0
1160	2016-11-24 07:08:21	Complete	1	3686	4	2	1		<em>Hospital</em> - refers to EMS agencies that are under the direct control of a hospital, regardle		3		0
1161	2016-11-24 08:00:01	Complete	1	7292	9	1	5		<em>Government, Non-Fire Department</em> - are operated directly by a federal, state, county, or loc		1		1	0															1						6										0	0
1162	2016-11-24 07:53:07	Complete	1	6983	8	1	1		<em>Private</em> - are operated under the direct control of a for-profit or not-for-profit organizat		3		0
1163	2016-11-24 07:59:50	Complete	1	11687	7	1	1		<em>Fire Department</em> - an organization from which fire and EMS services are provided, regardless		1		1	0															0																	0
1165	2016-11-24 08:12:53	Complete	1	6144	9	2	1		<em>Hospital</em> - refers to EMS agencies that are under the direct control of a hospital, regardle		1		1	0															0																	1
1166	2016-11-24 08:19:05	Complete	1	7295	7	2	1		<em>Fire Department</em> - an organization from which fire and EMS services are provided, regardless		1		1	0															0																	0
1169	2016-11-24 08:41:43	Complete	1	2550	9	1	1		<em>Private</em> - are operated under the direct control of a for-profit or not-for-profit organizat		4		1	0															1				4					1							0	0
1170	2016-11-24 09:01:39	Complete	1	11647	7	1	1		<em>Military</em> - are operated by one of the U.S. Armed Forces and staffed by active duty personne		1		1	0															0																	0
1171	2016-11-24 09:21:48	Complete	1	10375	9	2	1		<em>Hospital</em> - refers to EMS agencies that are under the direct control of a hospital, regardle		6	Critical care transport	1	0															0																	0
1173	2016-11-24 09:38:54	Complete	1	11579	9	1	5		<em>Government, Non-Fire Department</em> - are operated directly by a federal, state, county, or loc		1		1	1		2	3	4					1		3			0	1	1	2		4					1	2			5			0	0
1175	2016-11-24 10:07:32	Complete	1	1435	9	2	1		<em>Hospital</em> - refers to EMS agencies that are under the direct control of a hospital, regardle		1		1	0															1							7	Same Med that utilizes different packaging depending on manafacturer		2						0	0
1177	2016-11-24 10:26:12	Complete	1	5506	8	2	1		<em>Fire Department</em> - an organization from which fire and EMS services are provided, regardless		1		1	0															0																	0
1178	2016-11-24 10:27:23	Complete	1	10705	6	1	2		<em>Private</em> - are operated under the direct control of a for-profit or not-for-profit organizat		1		1	0															0																	0
1179	2016-11-24 10:53:06	Complete	1	3159	7	1	4		<em>Private</em> - are operated under the direct control of a for-profit or not-for-profit organizat		3		1	1			3			6			1					0	0																	0
1180	2016-11-24 10:52:06	Complete	1	2601	9	2	1		<em>Fire Department</em> - an organization from which fire and EMS services are provided, regardless		1		1	0															0																	0
1181	2016-11-24 11:02:23	Complete	1	10363	9	2	1		<em>Private</em> - are operated under the direct control of a for-profit or not-for-profit organizat		1		1	1			3	4					1			4	took off my eyeglasses	0	0																	0
1182	2016-11-24 11:10:30	Complete	1	11241	6	2	1		<em>Government, Non-Fire Department</em> - are operated directly by a federal, state, county, or loc		3		1	0															1				4					1				5			0	0
1183	2016-11-24 11:28:08	Complete	1	6576	9	1	1		<em>Private</em> - are operated under the direct control of a for-profit or not-for-profit organizat		3		1	0															1		2		4						2	3	4	5			0	0
1184	2016-11-24 11:49:37	Complete	1	10613	8	1	5		<em>Private</em> - are operated under the direct control of a for-profit or not-for-profit organizat		4		1	1		2	3						1		3			0	1	1	2	3						1	2						0	0
1185	2016-11-24 11:50:21	Complete	1	8314	6	1	1		<em>Fire Department</em> - an organization from which fire and EMS services are provided, regardless		1		1	0															0																	0
1186	2016-11-24 11:56:07	Complete	1	4862	7	2	6		<em>Fire Department</em> - an organization from which fire and EMS services are provided, regardless		1		1	0															0																	0
1187	2016-11-24 12:33:43	Complete	1	10529	5	2	1		<em>Fire Department</em> - an organization from which fire and EMS services are provided, regardless		1		1	0															1		2												6	Non gloved hand	0	0
1188	2016-11-24 12:45:07	Complete	1	7930	8	1	1		<em>Private</em> - are operated under the direct control of a for-profit or not-for-profit organizat		1		1	0															0																	0
1189	2016-11-24 13:12:40	Complete	1	4018	9	2	6		<em>Fire Department</em> - an organization from which fire and EMS services are provided, regardless		1		1	1		2			5							4		0	0																	0
1190	2016-11-24 13:30:12	Complete	1	7523	9	1	6		<em>Private</em> - are operated under the direct control of a for-profit or not-for-profit organizat		2		1	0															0																	0
1191	2016-11-24 13:53:00	Complete	1	3749	4	1	1		<em>Air Medical</em> - an organization which provides air ambulance services, regardless of the type		1		1	0															0																	0
1193	2016-11-24 14:18:32	Complete	1	9727	6	2	1		<em>Private</em> - are operated under the direct control of a for-profit or not-for-profit organizat		3		1	0															0																	0
1194	2016-11-24 14:38:30	Complete	1	9757	5	1	1		<em>Private</em> - are operated under the direct control of a for-profit or not-for-profit organizat		2		1	0															0																	0
1195	2016-11-24 15:02:22	Complete	1	3055	4	2	1		<em>Fire Department</em> - an organization from which fire and EMS services are provided, regardless		1		1	1		2			5						3			0	0																	0
1196	2016-11-24 15:39:01	Complete	1	8271	8	2	1		<em>Hospital</em> - refers to EMS agencies that are under the direct control of a hospital, regardle		1		1	0															1	1															0	0
1197	2016-11-24 15:58:03	Complete	1	5477	9	1	1		<em>Hospital</em> - refers to EMS agencies that are under the direct control of a hospital, regardle		2		0
1198	2016-11-24 17:03:28	Complete	1	5694	8	2	6		<em>Fire Department</em> - an organization from which fire and EMS services are provided, regardless		1		1	1		2	3		5						3			0	0																	1	1		3
1199	2016-11-24 17:22:28	Complete	1	5935	4	1	1		<em>Private</em> - are operated under the direct control of a for-profit or not-for-profit organizat		1		1	0															0																	1
1201	2016-11-24 17:30:43	Complete	1	8641	9	1	1		<em>Fire Department</em> - an organization from which fire and EMS services are provided, regardless		1		1	0															0																	0
1202	2016-11-24 17:56:34	Complete	1	952	9	1	1		<em>Fire Department</em> - an organization from which fire and EMS services are provided, regardless		1		1	0															0																	0
1204	2016-11-24 18:51:52	Complete	1	11896	9	2	1		<em>Fire Department</em> - an organization from which fire and EMS services are provided, regardless		1		1	0															0																	0
1205	2016-11-24 19:37:03	Complete	1	8554	6	1	1		<em>Fire Department</em> - an organization from which fire and EMS services are provided, regardless		1		1	0															1		2		4		6							5			0	0
1206	2016-11-24 19:55:29	Complete	1	5884	7	1	1		<em>Air Medical</em> - an organization which provides air ambulance services, regardless of the type		2		1	1		2	3	4		6			1					0	1			3							2						0	1
1207	2016-11-24 20:38:24	Complete	1	6151	8	1	1		<em>Hospital</em> - refers to EMS agencies that are under the direct control of a hospital, regardle		1		1	0															0																	0
1209	2016-11-24 20:46:26	Complete	1	6335	9	1	5		<em>Fire Department</em> - an organization from which fire and EMS services are provided, regardless		1		1	0															0																	0
1210	2016-11-24 20:53:48	Complete	1	10024	9	2	2		<em>Government, Non-Fire Department</em> - are operated directly by a federal, state, county, or loc		3		1	1		2	3	4		6			1					0	0																	0
1212	2016-11-24 21:12:36	Complete	1	6697	8	2	1		<em>Fire Department</em> - an organization from which fire and EMS services are provided, regardless		1		1	0															1			3											6		0	0
1215	2016-11-24 21:54:05	Complete	1	1539	6	1	1		<em>Private</em> - are operated under the direct control of a for-profit or not-for-profit organizat		3		1	0															0																	0
1216	2016-11-24 23:14:13	Complete	1	4674	9	2	4		<em>Hospital</em> - refers to EMS agencies that are under the direct control of a hospital, regardle		6	Critical Care Pediatric Transport	1	0															0																	0
1218	2016-11-24 23:22:00	Complete	1	11763	3	1	1		<em>Private</em> - are operated under the direct control of a for-profit or not-for-profit organizat		2		1	0															0																	0
1219	2016-11-24 23:33:35	Complete	1	10560	7	1	1		<em>Air Medical</em> - an organization which provides air ambulance services, regardless of the type		2		1	0															0																	0
1221	2016-11-25 03:15:57	Complete	1	2502	6	1	1		<em>Hospital</em> - refers to EMS agencies that are under the direct control of a hospital, regardle		3		1	0															0																	0
1222	2016-11-25 06:52:21	Complete	1	1894	9	1	7	Trainer/Field Provider	<em>Fire Department</em> - an organization from which fire and EMS services are provided, regardless		1		1	0															0																	0
1223	2016-11-25 07:12:03	Complete	1	3888	5	1	1		<em>Fire Department</em> - an organization from which fire and EMS services are provided, regardless		3		1	0															0																	0
1224	2016-11-25 07:42:56	Complete	1	1191	7	1	1		<em>Fire Department</em> - an organization from which fire and EMS services are provided, regardless		1		1	0															0																	0
1226	2016-11-25 08:26:17	Complete	1	5960	9	1	6		<em>Fire Department</em> - an organization from which fire and EMS services are provided, regardless		1		1	0															0																	0
1229	2016-11-25 08:55:57	Complete	1	3740	6	2	1		<em>Fire Department</em> - an organization from which fire and EMS services are provided, regardless		1		1	0															0																	0
1230	2016-11-25 09:29:19	Complete	1	7315	9	1	1		<em>Private</em> - are operated under the direct control of a for-profit or not-for-profit organizat		1		1	0															0																	0
1231	2016-11-25 09:24:24	Complete	1	4927	9	1	6		<em>Private</em> - are operated under the direct control of a for-profit or not-for-profit organizat		1		1	0															1	1								1							0	0
1232	2016-11-25 09:55:12	Complete	1	6916	7	1	1		<em>Fire Department</em> - an organization from which fire and EMS services are provided, regardless		1		1	0															0																	0
1234	2016-11-25 10:32:33	Complete	1	11066	8	1	1		<em>Private</em> - are operated under the direct control of a for-profit or not-for-profit organizat		3		1	0															0																	0
1235	2016-11-25 10:42:27	Complete	1	8814	7	1	2		<em>Government, Non-Fire Department</em> - are operated directly by a federal, state, county, or loc		3		0
1236	2016-11-25 11:11:36	Complete	1	3206	1
1237	2016-11-25 11:23:36	Complete	1	1885	7	1	5		<em>Government, Non-Fire Department</em> - are operated directly by a federal, state, county, or loc		1		1	0															0																	0
1238	2016-11-25 12:05:45	Complete	1	11916	9	1	4		<em>Hospital</em> - refers to EMS agencies that are under the direct control of a hospital, regardle		3		0
1239	2016-11-25 12:06:30	Complete	1	610	5	0
1241	2016-11-25 12:19:14	Complete	1	10558	7	1	6		<em>Fire Department</em> - an organization from which fire and EMS services are provided, regardless		1		1	0															0																	0
1242	2016-11-25 12:37:07	Complete	1	10194	9	1	1		<em>Private</em> - are operated under the direct control of a for-profit or not-for-profit organizat		3		1	0															0																	0
1244	2016-11-25 12:51:05	Complete	1	12262	7	2	1		<em>Fire Department</em> - an organization from which fire and EMS services are provided, regardless		1		1	0															1			3	4									5			0	0
1245	2016-11-25 13:19:24	Complete	1	5439	4	1	1		<em>Hospital</em> - refers to EMS agencies that are under the direct control of a hospital, regardle		4		0
1246	2016-11-25 13:35:54	Complete	1	9217	5	1	1		<em>Private</em> - are operated under the direct control of a for-profit or not-for-profit organizat		1		1	0															0																	0
1247	2016-11-25 13:55:11	Complete	1	4349	9	1	1		<em>Government, Non-Fire Department</em> - are operated directly by a federal, state, county, or loc		3		1	0															0																	0
1248	2016-11-25 14:02:20	Complete	1	3090	5	2	1		<em>Government, Non-Fire Department</em> - are operated directly by a federal, state, county, or loc		1		1	1		2	3											0	1				4		6			1	2	3		5			0	0
1249	2016-11-25 13:58:56	Complete	1	10188	7	2	1		<em>Government, Non-Fire Department</em> - are operated directly by a federal, state, county, or loc		1		1	0															0																	0
1250	2016-11-25 14:03:05	Complete	1	5395	7	2	1		<em>Fire Department</em> - an organization from which fire and EMS services are provided, regardless		3		1	0															0																	0
1251	2016-11-25 14:04:16	Complete	1	4591	8	1	2		<em>Fire Department</em> - an organization from which fire and EMS services are provided, regardless		1		1	0															0																	0
1252	2016-11-25 15:02:53	Complete	1	8458	9	2	6		<em>Government, Non-Fire Department</em> - are operated directly by a federal, state, county, or loc		1		1	0															0																	0
1253	2016-11-25 15:33:45	Complete	1	6782	9	2	1		<em>Hospital</em> - refers to EMS agencies that are under the direct control of a hospital, regardle		1		1	1			3		5				1					0	0																	0
1254	2016-11-25 16:38:08	Complete	1	9196	5	2	1		<em>Fire Department</em> - an organization from which fire and EMS services are provided, regardless		1		1	0															1		2		4								4				0	0
1255	2016-11-25 17:01:34	Complete	1	4294	9	1	1		<em>Hospital</em> - refers to EMS agencies that are under the direct control of a hospital, regardle		1		1	0															0																	0
1256	2016-11-25 17:19:32	Complete	1	10920	5	2	1		<em>Private</em> - are operated under the direct control of a for-profit or not-for-profit organizat		1		1	0															0																	0
1257	2016-11-25 17:36:16	Complete	1	9179	5	1	1		<em>Military</em> - are operated by one of the U.S. Armed Forces and staffed by active duty personne		1		0
1258	2016-11-25 18:22:57	Complete	1	12444	9	1	1		<em>Fire Department</em> - an organization from which fire and EMS services are provided, regardless		1		1	0															0																	0
1259	2016-11-25 18:53:36	Complete	1	1518	5	2	1		<em>Private</em> - are operated under the direct control of a for-profit or not-for-profit organizat		1		1	0															0																	0
1260	2016-11-25 20:03:12	Complete	1	5077	8	0
1261	2016-11-25 20:21:29	Complete	1	4359	7	2	1		<em>Fire Department</em> - an organization from which fire and EMS services are provided, regardless		1		1	0															0																	0
1262	2016-11-25 21:13:41	Complete	1	2165	5	2	1		<em>Air Medical</em> - an organization which provides air ambulance services, regardless of the type		1		1	1		2	3	4					1	2				0	0																	0
1264	2016-11-25 21:17:13	Complete	1	10011	9	1	5		<em>Fire Department</em> - an organization from which fire and EMS services are provided, regardless		1		1	0															0																	0
1267	2016-11-26 01:34:39	Complete	1	11279	7	0
1268	2016-11-26 01:43:07	Complete	1	6021	7	2	1		<em>Government, Non-Fire Department</em> - are operated directly by a federal, state, county, or loc		1		1	1			3	4	5	6			1	2				0	1	1		3	4						2	3		5			1	0
1269	2016-11-26 03:40:50	Complete	1	5035	6	2	1		<em>Private</em> - are operated under the direct control of a for-profit or not-for-profit organizat		3		1	0															0																	0
1270	2016-11-26 04:25:10	Complete	1	8461	5	2	1		<em>Private</em> - are operated under the direct control of a for-profit or not-for-profit organizat		1		1	0															0																	0
1271	2016-11-26 06:55:06	Complete	1	3782	7	2	1		<em>Hospital</em> - refers to EMS agencies that are under the direct control of a hospital, regardle		1		1	0															0																	0
1272	2016-11-26 08:08:29	Complete	1	36	7	1	1		<em>Fire Department</em> - an organization from which fire and EMS services are provided, regardless		1		1	0															0																	0
1274	2016-11-26 08:56:52	Complete	1	6621	7	2	4		<em>Government, Non-Fire Department</em> - are operated directly by a federal, state, county, or loc		1		1	0															0																	0
1276	2016-11-26 09:13:24	Complete	1	6494	6	2	6		<em>Fire Department</em> - an organization from which fire and EMS services are provided, regardless		3		1	1		2	3	4							3			0	0																	0
1277	2016-11-26 10:54:24	Complete	1	11950	5	2	1		<em>Fire Department</em> - an organization from which fire and EMS services are provided, regardless		1		1	0															0																	0
1278	2016-11-26 10:26:35	Complete	1	10355	7	1	1		<em>Fire Department</em> - an organization from which fire and EMS services are provided, regardless		1		1	0															1	1									2						0	0
1279	2016-11-26 10:56:29	Complete	1	9565	9	2	1		<em>Private</em> - are operated under the direct control of a for-profit or not-for-profit organizat		2		1	0															1					5	6				2						0	0
1280	2016-11-26 10:39:23	Complete	1	4734	9	1	1		<em>Fire Department</em> - an organization from which fire and EMS services are provided, regardless		1		1	0															0																	0
1281	2016-11-26 11:21:54	Complete	1	3158	8	1	6		<em>Fire Department</em> - an organization from which fire and EMS services are provided, regardless		1		1	0															0																	0
1282	2016-11-26 14:14:02	Complete	1	5377	7	1	2		<em>Hospital</em> - refers to EMS agencies that are under the direct control of a hospital, regardle		4		1	0															0																	0
1283	2016-11-26 14:31:54	Complete	1	10169	9	2	6		<em>Fire Department</em> - an organization from which fire and EMS services are provided, regardless		1		1	1	1				5							4	data searches	0	0																	0
1284	2016-11-26 16:12:44	Complete	1	1310	9	2	1		<em>Fire Department</em> - an organization from which fire and EMS services are provided, regardless		1		1	0															1				4					1	2		4				0	0
1285	2016-11-26 16:27:21	Complete	1	655	9	1	6		<em>Private</em> - are operated under the direct control of a for-profit or not-for-profit organizat		1		1	0															0																	0
1286	2016-11-26 16:39:22	Complete	1	4634	6	2	1		<em>Hospital</em> - refers to EMS agencies that are under the direct control of a hospital, regardle		1		1	0															0																	0
1287	2016-11-26 16:45:10	Complete	1	3320	8	1	6		<em>Fire Department</em> - an organization from which fire and EMS services are provided, regardless		1		1	0															0																	0
1288	2016-11-26 17:37:52	Complete	1	6965	9	2	1		<em>Hospital</em> - refers to EMS agencies that are under the direct control of a hospital, regardle		2		1	0															0																	0
1289	2016-11-26 18:14:16	Complete	1	5319	7	2	1		<em>Air Medical</em> - an organization which provides air ambulance services, regardless of the type		1		1	1				4							3			0	0																	0
1290	2016-11-26 18:46:44	Complete	1	8356	9	1	3		<em>Military</em> - are operated by one of the U.S. Armed Forces and staffed by active duty personne		6	Military AF Pararescue basic-paramedic	0
1291	2016-11-26 20:40:18	Complete	1	2516	9	2	6		<em>Fire Department</em> - an organization from which fire and EMS services are provided, regardless		1		1	0															0																	0
1292	2016-11-26 20:55:44	Complete	1	10444	5	1	1		<em>Private</em> - are operated under the direct control of a for-profit or not-for-profit organizat		2		1	1		2	3	4	5						3			0	0																	0
1293	2016-11-26 22:47:18	Complete	1	640	9	2	6		<em>Government, Non-Fire Department</em> - are operated directly by a federal, state, county, or loc		1		1	0															0																	0
1295	2016-11-27 06:33:36	Complete	1	3080	9	2	1		<em>Private</em> - are operated under the direct control of a for-profit or not-for-profit organizat		1		1	0															0																	0
1296	2016-11-27 08:07:26	Complete	1	136	7	1	1		<em>Private</em> - are operated under the direct control of a for-profit or not-for-profit organizat		3		1	0															0																	0
1298	2016-11-27 10:40:12	Complete	1	940	4	1	1		<em>Private</em> - are operated under the direct control of a for-profit or not-for-profit organizat		1		1	0															1				4	5				1	2						0	0
1299	2016-11-27 11:13:24	Complete	1	9467	9	2	7	Firefighter/Paramedic	<em>Fire Department</em> - an organization from which fire and EMS services are provided, regardless		6	Fire Department	1	1			3	4		6			1			4	reading glasses, labeling the medication box	0	0																	0
1300	2016-11-27 11:20:21	Complete	1	8843	7	1	1		<em>Fire Department</em> - an organization from which fire and EMS services are provided, regardless		1		1	0															0																	0
1301	2016-11-27 11:45:30	Complete	1	5778	5	2	1		<em>Fire Department</em> - an organization from which fire and EMS services are provided, regardless		1		1	0															0																	0
1304	2016-11-27 12:53:23	Complete	1	2739	5	1	1		<em>Fire Department</em> - an organization from which fire and EMS services are provided, regardless		1		1	0															0																	0
1305	2016-11-27 13:03:36	Complete	1	3476	5	1	1		<em>Fire Department</em> - an organization from which fire and EMS services are provided, regardless		1		1	0															0																	0
1306	2016-11-27 13:18:00	Complete	1	8958	9	1	5		<em>Fire Department</em> - an organization from which fire and EMS services are provided, regardless		3		0
1308	2016-11-27 13:47:25	Complete	1	7899	5	1	1		<em>Fire Department</em> - an organization from which fire and EMS services are provided, regardless		1		1	0															0																	0
1309	2016-11-27 14:07:49	Complete	1	8122	8	1	5		<em>Fire Department</em> - an organization from which fire and EMS services are provided, regardless		1		1	0															0																	0
1311	2016-11-27 14:46:32	Complete	1	7520	7	0
1312	2016-11-27 16:05:47	Complete	1	10755	7	2	2		Other - Please specify	Community College	6	Education	1	1							7	change in how the medication was packaged				4		0	0																	0
1313	2016-11-27 17:52:10	Complete	1	11858	5	1	1		<em>Fire Department</em> - an organization from which fire and EMS services are provided, regardless		1		1	0															0																	0
1316	2016-11-27 18:26:26	Complete	1	432	9		1		<em>Private</em> - are operated under the direct control of a for-profit or not-for-profit organizat		3		1	0															0																	0
1317	2016-11-27 21:04:02	Complete	1	10967	9	1	3		<em>Government, Non-Fire Department</em> - are operated directly by a federal, state, county, or loc		1		1	0															0																	0
1319	2016-11-27 22:14:36	Complete	1	12182	7	2	1		<em>Private</em> - are operated under the direct control of a for-profit or not-for-profit organizat		3		1	0															0																	0
1320	2016-11-27 22:17:21	Complete	1	6556	8	1	1		<em>Fire Department</em> - an organization from which fire and EMS services are provided, regardless		1		1	0															0																	0
1321	2016-11-27 22:28:09	Complete	1	9822	9	2	1		<em>Hospital</em> - refers to EMS agencies that are under the direct control of a hospital, regardle		1		1	0															0																	0
1323	2016-11-27 23:18:28	Complete	1	9751	9	1	5		<em>Private</em> - are operated under the direct control of a for-profit or not-for-profit organizat		1		1	0															0																	0
1324	2016-11-27 23:33:11	Complete	1	2	7	1	1		<em>Fire Department</em> - an organization from which fire and EMS services are provided, regardless		1		1	0															0																	0
1325	2016-11-27 23:37:49	Complete	1	12367	9	2	1		<em>Air Medical</em> - an organization which provides air ambulance services, regardless of the type		1		1	0															0																	0
1326	2016-11-28 01:50:46	Complete	1	11888	7	2	1		<em>Private</em> - are operated under the direct control of a for-profit or not-for-profit organizat		1		1	0															0																	0
1327	2016-11-28 04:41:38	Complete	1	2954	5	2	1		<em>Fire Department</em> - an organization from which fire and EMS services are provided, regardless		1		1	0															0																	0
1328	2016-11-28 08:38:39	Complete	1	4565	7	2	6		<em>Fire Department</em> - an organization from which fire and EMS services are provided, regardless		3		1	0															0																	0
1329	2016-11-28 08:58:00	Complete	1	9813	9	2	1		<em>Private</em> - are operated under the direct control of a for-profit or not-for-profit organizat		3		1	0															0																	0
1330	2016-11-28 09:26:18	Complete	1	12417	9	2	1		<em>Fire Department</em> - an organization from which fire and EMS services are provided, regardless		3		1	0															0																	0
1331	2016-11-28 09:32:20	Complete	1	107	9	2	2		<em>Hospital</em> - refers to EMS agencies that are under the direct control of a hospital, regardle		3		0
1332	2016-11-28 10:22:25	Complete	1	781	5	2	1		<em>Government, Non-Fire Department</em> - are operated directly by a federal, state, county, or loc		1		1	0															0																	0
1333	2016-11-28 10:23:16	Complete	1	10807	9	2	2		<em>Hospital</em> - refers to EMS agencies that are under the direct control of a hospital, regardle		4		0
1335	2016-11-28 11:19:42	Complete	1	3989	8	2	5		<em>Hospital</em> - refers to EMS agencies that are under the direct control of a hospital, regardle		1		1	0															0																	0
1336	2016-11-28 11:24:51	Complete	1	8591	7	2	1		Other - Please specify	Volunteer Mountain Rescue Group	6	Backcountry EMS	1	0															0																	0
1338	2016-11-28 13:10:00	Complete	1	5155	9	1	5		<em>Fire Department</em> - an organization from which fire and EMS services are provided, regardless		1		1	1			3	4					1		3			0	0																	0
1339	2016-11-28 14:31:22	Complete	1	5277	9	2	1		<em>Fire Department</em> - an organization from which fire and EMS services are provided, regardless		1		1	0															0																	0
1340	2016-11-28 14:41:29	Complete	1	419	9	1	5		<em>Government, Non-Fire Department</em> - are operated directly by a federal, state, county, or loc		1		1	0															0																	0
1341	2016-11-28 15:02:00	Complete	1	7909	9	2	1		<em>Private</em> - are operated under the direct control of a for-profit or not-for-profit organizat		3		1	0															0																	0
1342	2016-11-28 15:53:32	Complete	1	2150	9	1	2		<em>Private</em> - are operated under the direct control of a for-profit or not-for-profit organizat		3		0
1343	2016-11-28 17:04:34	Complete	1	6146	9	1	1		<em>Fire Department</em> - an organization from which fire and EMS services are provided, regardless		1		1	0															0																	0
1344	2016-11-28 17:11:25	Complete	1	1188	9	0	2		Other - Please specify	University
1345	2016-11-28 17:31:11	Complete	1	9929	7	1	1		<em>Private</em> - are operated under the direct control of a for-profit or not-for-profit organizat		3		1	0															0																	0
1347	2016-11-28 18:54:40	Complete	1	2093	8	1	1		<em>Private</em> - are operated under the direct control of a for-profit or not-for-profit organizat		3		1	0															0																	0
1348	2016-11-28 18:55:47	Complete	1	659	9	2	1		<em>Fire Department</em> - an organization from which fire and EMS services are provided, regardless		1		1	0															0																	0
1349	2016-11-28 19:42:48	Complete	1	5674	9	1	1		<em>Air Medical</em> - an organization which provides air ambulance services, regardless of the type		1		1	0															0																	0
1350	2016-11-29 09:23:00	Complete	1	1212	7	1	6		<em>Fire Department</em> - an organization from which fire and EMS services are provided, regardless		1		1	0															0																	0
1352	2016-11-29 09:48:19	Complete	1	8509	8	1	1		<em>Fire Department</em> - an organization from which fire and EMS services are provided, regardless		1		0
1353	2016-11-29 12:27:13	Complete	1	1098	7	1	6		<em>Fire Department</em> - an organization from which fire and EMS services are provided, regardless		1		1	1		2	3	4							3			1	0																	1		2
1354	2016-11-29 13:18:10	Complete	1	7784	9	2	7	Other then Dispatcher, I fill all of the other roles	<em>Fire Department</em> - an organization from which fire and EMS services are provided, regardless		1		1	1				4		6			1		3			0	0																	0
1356	2016-11-29 14:53:30	Complete	1	12151	8	1	5		<em>Government, Non-Fire Department</em> - are operated directly by a federal, state, county, or loc		1		0
1357	2016-11-29 16:12:13	Complete	1	4978	2	2	1		<em>Private</em> - are operated under the direct control of a for-profit or not-for-profit organizat		1		1	0															0																	0
1358	2016-11-29 16:39:28	Complete	1	3757	5	2	1		<em>Government, Non-Fire Department</em> - are operated directly by a federal, state, county, or loc		1		1	0															0																	0
1360	2016-11-29 17:41:35	Complete	1	10581	9	1	5		<em>Fire Department</em> - an organization from which fire and EMS services are provided, regardless		1		1	0															0																	0
1363	2016-11-29 21:04:03	Complete	1	7964	7	2	1		<em>Air Medical</em> - an organization which provides air ambulance services, regardless of the type		1		1	0															0																	0
1366	2016-11-30 06:40:42	Complete	1	6633	4	2	1		<em>Fire Department</em> - an organization from which fire and EMS services are provided, regardless		1		1	0															0																	0
1367	2016-11-30 07:31:09	Complete	1	9976	8	1	5		<em>Private</em> - are operated under the direct control of a for-profit or not-for-profit organizat		2		1	1			3	4		6			1					0	0																	0
1368	2016-11-30 08:31:00	Complete	1	11464	5	1	1		<em>Fire Department</em> - an organization from which fire and EMS services are provided, regardless		1		1	0															0																	0
1369	2016-11-30 09:26:16	Complete	1	1625	4	1	1		<em>Private</em> - are operated under the direct control of a for-profit or not-for-profit organizat		3		1	0															0																	0
1370	2016-11-30 10:05:50	Complete	1	6568	9	1	6		<em>Fire Department</em> - an organization from which fire and EMS services are provided, regardless		1		1	1	1	2		4					1					0	0																	0
1372	2016-11-30 11:30:24	Complete	1	6103	9	1	1		<em>Private</em> - are operated under the direct control of a for-profit or not-for-profit organizat		3		1	0															0																	0
1373	2016-11-30 13:10:23	Complete	1	9337	8	1	5		<em>Private</em> - are operated under the direct control of a for-profit or not-for-profit organizat		2		1	0															0																	0
1374	2016-11-30 15:07:38	Complete	1	2013	8	2	1		<em>Fire Department</em> - an organization from which fire and EMS services are provided, regardless		1		1	0															0																	0
1375	2016-11-30 15:13:20	Complete	1	10735	9	2	5		<em>Private</em> - are operated under the direct control of a for-profit or not-for-profit organizat		3		1	0															0																	0
1377	2016-11-30 18:26:10	Complete	1	11646	6	1	1		<em>Fire Department</em> - an organization from which fire and EMS services are provided, regardless		1		1	0															0																	0
1378	2016-11-30 20:54:02	Complete	1	10960	6	1	1		<em>Hospital</em> - refers to EMS agencies that are under the direct control of a hospital, regardle		1		1	0															0																	0
1381	2016-12-01 11:49:02	Complete	1	5530	6	2	6		<em>Fire Department</em> - an organization from which fire and EMS services are provided, regardless		1		1	0															0																	0
1382	2016-12-01 11:52:49	Complete	1	4086	9	1	2		<em>Hospital</em> - refers to EMS agencies that are under the direct control of a hospital, regardle		2		1	0															0																	0
1383	2016-12-01 11:54:34	Complete	1	6060	6	1	1		<em>Private</em> - are operated under the direct control of a for-profit or not-for-profit organizat		3		1	0															0																	0
1384	2016-12-01 12:00:26	Complete	1	7814	7	1	1		<em>Fire Department</em> - an organization from which fire and EMS services are provided, regardless		1		1	0															0																	0
1385	2016-12-01 12:03:05	Complete	1	831	8	2	1		<em>Private</em> - are operated under the direct control of a for-profit or not-for-profit organizat		4		1	0															0																	0
1386	2016-12-01 12:03:27	Complete	1	6305	9	2	1		<em>Hospital</em> - refers to EMS agencies that are under the direct control of a hospital, regardle		1		1	0															0																	0
1387	2016-12-01 12:14:13	Complete	1	8962	6	1	1		<em>Private</em> - are operated under the direct control of a for-profit or not-for-profit organizat		3		1	0															0																	0
1388	2016-12-01 12:16:13	Complete	1	1978	4	2	1		<em>Fire Department</em> - an organization from which fire and EMS services are provided, regardless		1		1	1			3	4							3			0	0																	1			3
1389	2016-12-01 12:13:54	Complete	1	7539	9	2	6		<em>Government, Non-Fire Department</em> - are operated directly by a federal, state, county, or loc		1		1	0															0																	0
1390	2016-12-01 12:12:39	Complete	1	1992	4	2	1		<em>Private</em> - are operated under the direct control of a for-profit or not-for-profit organizat		1		1	0															0																	0
1392	2016-12-01 12:13:54	Complete	1	9501	4	2	1		<em>Hospital</em> - refers to EMS agencies that are under the direct control of a hospital, regardle		1		1	0															0																	0
1393	2016-12-01 12:15:25	Complete	1	7458	6	1	6		<em>Fire Department</em> - an organization from which fire and EMS services are provided, regardless		1		1	0															0																	0
1394	2016-12-01 12:16:30	Complete	1	324	7	2	6		<em>Private</em> - are operated under the direct control of a for-profit or not-for-profit organizat		3		1	0															0																	0
1396	2016-12-01 12:16:18	Complete	1	7336	9	1	5		<em>Government, Non-Fire Department</em> - are operated directly by a federal, state, county, or loc		1		1	0															0																	0
1397	2016-12-01 12:17:22	Complete	1	10709	7	1	5		<em>Fire Department</em> - an organization from which fire and EMS services are provided, regardless		1		1	0															0																	0
1398	2016-12-01 12:18:04	Complete	1	11981	6	1	6		<em>Private</em> - are operated under the direct control of a for-profit or not-for-profit organizat		1		1	0															0																	0
1399	2016-12-01 12:15:58	Complete	1	2503	9	1	5		<em>Air Medical</em> - an organization which provides air ambulance services, regardless of the type		1		1	0															0																	0
1400	2016-12-01 12:18:15	Complete	1	3689	9	1	1		<em>Hospital</em> - refers to EMS agencies that are under the direct control of a hospital, regardle		3		1	0															0																	0
1401	2016-12-01 12:16:21	Complete	1	4639	5	2	1		<em>Fire Department</em> - an organization from which fire and EMS services are provided, regardless		1		1	1			3	4					1					0	0																	0
1403	2016-12-01 12:20:36	Complete	1	1989	9	1	6		<em>Government, Non-Fire Department</em> - are operated directly by a federal, state, county, or loc		1		1	1		2									3			0	0																	0
1406	2016-12-01 12:19:39	Complete	1	10620	9	1	1		<em>Fire Department</em> - an organization from which fire and EMS services are provided, regardless		1		1	0															0																	0
1407	2016-12-01 12:16:28	Complete	1	6733	6	0
1410	2016-12-01 12:24:00	Complete	1	12343	9	1	3		<em>Fire Department</em> - an organization from which fire and EMS services are provided, regardless		1		1	1			3	4					1					0	0																	0
1411	2016-12-01 12:23:10	Complete	1	5224	4	1	1		<em>Fire Department</em> - an organization from which fire and EMS services are provided, regardless		1		1	1	1	2	3	4		6			1		3			0	1	1		3			6				2						0	1	1		3
1412	2016-12-01 12:20:34	Complete	1	8300	8	1	6		<em>Fire Department</em> - an organization from which fire and EMS services are provided, regardless		1		1	0															0																	0
1413	2016-12-01 12:21:01	Complete	1	8364	7	1	1		<em>Fire Department</em> - an organization from which fire and EMS services are provided, regardless		1		1	1		2									3			0	0																	0
1414	2016-12-01 12:20:30	Complete	1	4094	6	1	1		<em>Government, Non-Fire Department</em> - are operated directly by a federal, state, county, or loc		1		1	0															1				4							3					0	0
1415	2016-12-01 12:22:13	Complete	1	5143	6	2	1		<em>Fire Department</em> - an organization from which fire and EMS services are provided, regardless		1		1	1	1	2	3	4		6			1					0	0																	0
1416	2016-12-01 12:20:55	Complete	1	4207	6	2	5		<em>Private</em> - are operated under the direct control of a for-profit or not-for-profit organizat		1		1	0															0																	0
1417	2016-12-01 12:18:27	Complete	1	7311	9	1	5		<em>Hospital</em> - refers to EMS agencies that are under the direct control of a hospital, regardle		1		0
1418	2016-12-01 12:22:43	Complete	1	617	9	1	1		<em>Fire Department</em> - an organization from which fire and EMS services are provided, regardless		1		1	0															0																	0
1419	2016-12-01 12:22:00	Complete	1	10303	7	2	1		<em>Private</em> - are operated under the direct control of a for-profit or not-for-profit organizat		1		1	0															1	1		3	4						2	3	4	5			0	0
1420	2016-12-01 12:27:27	Complete	1	8627	3	1	1		<em>Fire Department</em> - an organization from which fire and EMS services are provided, regardless		1		1	1					5						3			0	0																	0
1421	2016-12-01 12:22:46	Complete	1	2474	9	2	1		<em>Government, Non-Fire Department</em> - are operated directly by a federal, state, county, or loc		1		1	0															0																	0
1422	2016-12-01 12:23:45	Complete	1	4454	9	1	6		<em>Private</em> - are operated under the direct control of a for-profit or not-for-profit organizat		1		1	1		2	3	4					1		3			0	1						6			1	2	3					0	1			3
1424	2016-12-01 12:29:04	Complete	1	3370	4	1	1		<em>Private</em> - are operated under the direct control of a for-profit or not-for-profit organizat		3		1	0															0																	0
1426	2016-12-01 12:26:15	Complete	1	10347	9	2	1		<em>Private</em> - are operated under the direct control of a for-profit or not-for-profit organizat		3		1	0															1					5									6	Brute force	0	0
1427	2016-12-01 12:38:36	Complete	1	11496	6	0
1428	2016-12-01 12:25:23	Complete	1	37	5	2	1		<em>Fire Department</em> - an organization from which fire and EMS services are provided, regardless		1		1	1			3	4		6			1		3			0	0																	0
1434	2016-12-01 12:24:43	Complete	1	2909	7	2	6		<em>Fire Department</em> - an organization from which fire and EMS services are provided, regardless		1		1	0															0																	0
1436	2016-12-01 12:27:54	Complete	1	11527	8	2	6		<em>Private</em> - are operated under the direct control of a for-profit or not-for-profit organizat		1		1	0															0																	0
1437	2016-12-01 12:30:30	Complete	1	1848	6	1	1		<em>Fire Department</em> - an organization from which fire and EMS services are provided, regardless		1		1	1				4	5							4	Looked it up on the internet	0	0																	0
1439	2016-12-01 12:26:34	Complete	1	2010	4	2	1		<em>Fire Department</em> - an organization from which fire and EMS services are provided, regardless		1		1	0															1		2												6	Extreme force	0	0
1440	2016-12-01 12:26:12	Complete	1	4935	9	2	2		<em>Military</em> - are operated by one of the U.S. Armed Forces and staffed by active duty personne		4		1	0															0																	0
1442	2016-12-02 14:14:47	Complete	1	2452	6	2	1		<em>Hospital</em> - refers to EMS agencies that are under the direct control of a hospital, regardle		1		1	0															0																	0
1444	2016-12-01 12:29:13	Complete	1	7022	9	2	1		<em>Air Medical</em> - an organization which provides air ambulance services, regardless of the type		1		1	0															0																	0
1445	2016-12-01 12:29:44	Complete	1	3112	8	1	1		<em>Private</em> - are operated under the direct control of a for-profit or not-for-profit organizat		3		1	0															0																	0
1446	2016-12-01 12:29:02	Complete	1	2489	5	2	1		<em>Fire Department</em> - an organization from which fire and EMS services are provided, regardless		3		1	0															0																	0
1447	2016-12-01 12:31:51	Complete	1	7327	4	2	1		<em>Fire Department</em> - an organization from which fire and EMS services are provided, regardless		1		1	0															0																	0
1448	2016-12-01 12:30:57	Complete	1	5266	5	2	1		<em>Fire Department</em> - an organization from which fire and EMS services are provided, regardless		1		1	0															0																	0
1451	2016-12-01 12:32:57	Complete	1	9282	6	2	1		<em>Fire Department</em> - an organization from which fire and EMS services are provided, regardless		1		1	0															0																	0
1452	2016-12-01 12:34:46	Complete	1	2740	8	1	1		<em>Government, Non-Fire Department</em> - are operated directly by a federal, state, county, or loc		1		1	0															0																	0
1453	2016-12-01 12:36:09	Complete	1	2112	8	1	1		<em>Private</em> - are operated under the direct control of a for-profit or not-for-profit organizat		3		1	0															1	1								1							0	0
1454	2016-12-01 12:30:31	Complete	1	9530	9	1	5		<em>Fire Department</em> - an organization from which fire and EMS services are provided, regardless		1		0
1456	2016-12-01 12:32:25	Complete	1	2539	9	2	1		<em>Fire Department</em> - an organization from which fire and EMS services are provided, regardless		1		1	0															0																	0
1457	2016-12-01 12:34:33	Complete	1	6999	7	1	6		<em>Private</em> - are operated under the direct control of a for-profit or not-for-profit organizat		3		1	0															0																	0
1459	2016-12-01 12:34:11	Complete	1	3824	9	2	1		<em>Fire Department</em> - an organization from which fire and EMS services are provided, regardless		1		1	0															0																	0
1460	2016-12-01 12:33:18	Complete	1	11295	8	0
1461	2016-12-01 12:37:30	Complete	1	1609	9	1	1		<em>Fire Department</em> - an organization from which fire and EMS services are provided, regardless		1		1	0															0																	0
1462	2016-12-01 12:37:00	Complete	1	10400	9	1	5		<em>Private</em> - are operated under the direct control of a for-profit or not-for-profit organizat		3		1	0															0																	0
1463	2016-12-01 12:35:04	Complete	1	10171	9	1	3		<em>Government, Non-Fire Department</em> - are operated directly by a federal, state, county, or loc		1		1	0															0																	0
1464	2016-12-01 12:57:52	Complete	1	5131	4	2	1		<em>Private</em> - are operated under the direct control of a for-profit or not-for-profit organizat		1		1	0															0																	1
1465	2016-12-01 12:36:21	Complete	1	1907	7	1	1		<em>Fire Department</em> - an organization from which fire and EMS services are provided, regardless		1		1	1							7	Similar packing if different medications				4	Read labels to identify	0	0																	0
1467	2016-12-01 12:39:15	Complete	1	11191	6	1	1		<em>Fire Department</em> - an organization from which fire and EMS services are provided, regardless		1		1	1				4	5	6			1					0	0																	0
1468	2016-12-01 12:39:40	Complete	1	11089	9	1	1		<em>Hospital</em> - refers to EMS agencies that are under the direct control of a hospital, regardle		1		1	0															0																	0
1470	2016-12-01 12:41:06	Complete	1	9728	9	1	6		<em>Air Medical</em> - an organization which provides air ambulance services, regardless of the type		3		1	0															0																	0
1471	2016-12-01 12:39:21	Complete	1	1900	6	1	1		<em>Fire Department</em> - an organization from which fire and EMS services are provided, regardless		1		1	0															1		2	3						1	2						0	0
1472	2016-12-01 12:42:21	Complete	1	4476	9	2	6		<em>Fire Department</em> - an organization from which fire and EMS services are provided, regardless		1		1	0															0																	0
1473	2016-12-01 12:38:47	Complete	1	10496	1
1475	2016-12-01 12:47:14	Complete	1	3327	8	2	1		<em>Fire Department</em> - an organization from which fire and EMS services are provided, regardless		1		1	1		2	3	4		6			1		3			0	1	1	2	3	4					1	2	3		5			0	0
1477	2016-12-01 12:49:46	Complete	1	5505	3	2	1		<em>Fire Department</em> - an organization from which fire and EMS services are provided, regardless		1		1	0															0																	1
1479	2016-12-01 12:46:15	Complete	1	7834	4	2	1		<em>Fire Department</em> - an organization from which fire and EMS services are provided, regardless		1		1	0															0																	0
1481	2016-12-01 12:45:09	Complete	1	10690	8	1	2		Other - Please specify	Community College	3		0
1482	2016-12-01 12:48:37	Complete	1	5475	9	1	1		<em>Private</em> - are operated under the direct control of a for-profit or not-for-profit organizat		1		1	1	1	2			5				1		3			0	0																	0
1483	2016-12-01 12:45:59	Complete	1	1577	9	1	1		<em>Fire Department</em> - an organization from which fire and EMS services are provided, regardless		1		1	0															0																	0
1485	2016-12-01 12:44:59	Complete	1	4573	7	2	1		<em>Private</em> - are operated under the direct control of a for-profit or not-for-profit organizat		1		0
1487	2016-12-01 12:46:19	Complete	1	9955	8	1	2		<em>Hospital</em> - refers to EMS agencies that are under the direct control of a hospital, regardle		1		1	0															0																	0
1488	2016-12-01 12:47:45	Complete	1	4971	9	1	6		<em>Government, Non-Fire Department</em> - are operated directly by a federal, state, county, or loc		1		1	1					5	6			1		3			0	0																	0
1489	2016-12-01 12:52:25	Complete	1	3717	6	2	2		<em>Private</em> - are operated under the direct control of a for-profit or not-for-profit organizat		1		1	1		2	3	4							3			0	0																	0
1490	2016-12-01 12:48:26	Complete	1	6488	5	1	1		<em>Private</em> - are operated under the direct control of a for-profit or not-for-profit organizat		3		1	0															0																	0
1491	2016-12-01 12:49:02	Complete	1	11125	5	2	1		<em>Hospital</em> - refers to EMS agencies that are under the direct control of a hospital, regardle		1		1	0															1			3			6						4	5			0	0
1492	2016-12-01 12:59:04	Complete	1	5157	6	1	1		<em>Private</em> - are operated under the direct control of a for-profit or not-for-profit organizat		3		1	1				4	5				1		3			0	1			3		5	6					3		5			0	1	1		3
1493	2016-12-01 12:51:09	Complete	1	12198	8	1	1		<em>Hospital</em> - refers to EMS agencies that are under the direct control of a hospital, regardle		2		1	0															0																	0
1495	2016-12-01 12:50:13	Complete	1	8635	8	1	3		<em>Fire Department</em> - an organization from which fire and EMS services are provided, regardless		1		1	0															0																	0
1496	2016-12-01 12:50:03	Complete	1	5708	8	1	6		<em>Government, Non-Fire Department</em> - are operated directly by a federal, state, county, or loc		1		1	0															0																	0
1497	2016-12-01 12:51:01	Complete	1	2603	9	2	2		Other - Please specify	private education company	6	other	1	0															0																	0
1498	2016-12-01 12:51:26	Complete	1	12147	8	1	6		<em>Fire Department</em> - an organization from which fire and EMS services are provided, regardless		1		1	0															0																	0
1499	2016-12-01 13:00:49	Complete	1	376	8	1	1		<em>Government, Non-Fire Department</em> - are operated directly by a federal, state, county, or loc		1		1	1		2	3	4					1		3	4	I have a small Fresnel magnifying lens.	0	0																	0
1500	2016-12-01 12:55:19	Complete	1	3382	8	1	1		<em>Fire Department</em> - an organization from which fire and EMS services are provided, regardless		1		1	0															0																	0
1501	2016-12-01 12:56:40	Complete	1	7594	4	1	1		<em>Government, Non-Fire Department</em> - are operated directly by a federal, state, county, or loc		1		1	0															1	1			4						2			5			0	0
1502	2016-12-01 13:04:07	Complete	1	5244	8	2	1		<em>Private</em> - are operated under the direct control of a for-profit or not-for-profit organizat		2		1	1		2		4					1	2				0	1		2	3											6	SMACKED IT WITH A LARYNGOSCOPE BLADE	1	1			3
1503	2016-12-01 12:58:06	Complete	1	12169	7	1	1		<em>Air Medical</em> - an organization which provides air ambulance services, regardless of the type		1		1	0															0																	0
1505	2016-12-01 12:59:20	Complete	1	11320	7	1	1		<em>Fire Department</em> - an organization from which fire and EMS services are provided, regardless		1		1	0															0																	0
1506	2016-12-01 13:05:02	Complete	1	967	8	2	1		<em>Fire Department</em> - an organization from which fire and EMS services are provided, regardless		1		1	0															0																	0
1509	2016-12-01 13:03:35	Complete	1	3790	5	1	1		<em>Fire Department</em> - an organization from which fire and EMS services are provided, regardless		1		1	0															0																	0
1510	2016-12-01 13:07:09	Complete	1	3360	7	1	1		<em>Fire Department</em> - an organization from which fire and EMS services are provided, regardless		1		1	0															0																	0
1511	2016-12-01 13:07:42	Complete	1	9181	8	1	5		<em>Fire Department</em> - an organization from which fire and EMS services are provided, regardless		1		1	0															0																	0
1512	2016-12-01 13:08:40	Complete	1	6580	4	1	1		<em>Private</em> - are operated under the direct control of a for-profit or not-for-profit organizat		2		1	0															0																	0
1514	2016-12-01 13:10:12	Complete	1	3802	8	1	1		<em>Private</em> - are operated under the direct control of a for-profit or not-for-profit organizat		1		1	0															0																	0
1515	2016-12-01 13:10:20	Complete	1	882	4	1	1		<em>Fire Department</em> - an organization from which fire and EMS services are provided, regardless		1		1	0															1	1			4					1							0	0
1517	2016-12-01 13:15:45	Complete	1	9040	8	1	5		<em>Government, Non-Fire Department</em> - are operated directly by a federal, state, county, or loc		3		1	0															1			3						1							1	0
1518	2016-12-01 13:15:11	Complete	1	10504	9	1	2		<em>Hospital</em> - refers to EMS agencies that are under the direct control of a hospital, regardle		3		1	0															0																	0
1519	2016-12-01 13:22:43	Complete	1	5130	8	1	6		<em>Fire Department</em> - an organization from which fire and EMS services are provided, regardless		1		1	0															0																	0
1520	2016-12-01 13:18:12	Complete	1	7167	8	1	1		<em>Government, Non-Fire Department</em> - are operated directly by a federal, state, county, or loc		1		1	0															0																	0
1521	2016-12-01 13:22:01	Complete	1	3471	5	2	7	I work as a Paramedic, as well as a Tech in a level 1 trauma center	<em>Government, Non-Fire Department</em> - are operated directly by a federal, state, county, or loc		4		0
1522	2016-12-01 13:22:38	Complete	1	10485	9	2	1		<em>Hospital</em> - refers to EMS agencies that are under the direct control of a hospital, regardle		1		1	0															0																	0
1526	2016-12-01 13:26:22	Complete	1	2296	5	2	1		<em>Fire Department</em> - an organization from which fire and EMS services are provided, regardless		1		1	0															1				4						2		4	5			1	0
1527	2016-12-01 13:25:27	Complete	1	3214	7	1	1		<em>Fire Department</em> - an organization from which fire and EMS services are provided, regardless		1		1	0															0																	0
1529	2016-12-01 13:27:14	Complete	1	7046	9	1	5		<em>Fire Department</em> - an organization from which fire and EMS services are provided, regardless		1		1	0															0																	0
1530	2016-12-01 13:30:23	Complete	1	8341	6	2	1		<em>Fire Department</em> - an organization from which fire and EMS services are provided, regardless		1		1	0															0																	0
1531	2016-12-01 13:30:15	Complete	1	11642	8	1	6		<em>Private</em> - are operated under the direct control of a for-profit or not-for-profit organizat		1		1	0															0																	0
1532	2016-12-01 13:27:49	Complete	1	443	4	2	1		<em>Private</em> - are operated under the direct control of a for-profit or not-for-profit organizat		2		1	0															0																	0
1533	2016-12-01 13:31:49	Complete	1	1808	5	2	1		<em>Fire Department</em> - an organization from which fire and EMS services are provided, regardless		1		1	0															0																	0
1534	2016-12-01 13:32:26	Complete	1	6217	8	2	6		<em>Private</em> - are operated under the direct control of a for-profit or not-for-profit organizat		3		1	0															0																	0
1535	2016-12-01 13:32:54	Complete	1	2006	3	1	1		<em>Fire Department</em> - an organization from which fire and EMS services are provided, regardless		1		1	0															0																	0
1536	2016-12-01 13:34:24	Complete	1	6099	6	2	1		<em>Fire Department</em> - an organization from which fire and EMS services are provided, regardless		3		1	0															0																	0
1537	2016-12-01 13:36:25	Complete	1	5397	8	2	1		<em>Air Medical</em> - an organization which provides air ambulance services, regardless of the type		1		1	0															0																	0
1538	2016-12-01 13:39:19	Complete	1	6445	5	1	1		<em>Private</em> - are operated under the direct control of a for-profit or not-for-profit organizat		1		1	1		2	3						1					0	0																	0
1539	2016-12-01 13:41:04	Complete	1	2672	9	2	1		<em>Fire Department</em> - an organization from which fire and EMS services are provided, regardless		1		1	0															1		2								2						0	0
1540	2016-12-01 13:38:34	Complete	1	6153	6	1	6		<em>Fire Department</em> - an organization from which fire and EMS services are provided, regardless		1		1	0															0																	0
1541	2016-12-01 13:45:06	Complete	1	3634	5	1	1		<em>Government, Non-Fire Department</em> - are operated directly by a federal, state, county, or loc		1		1	0															0																	0
1544	2016-12-01 13:45:39	Complete	1	4170	6	1	1		<em>Fire Department</em> - an organization from which fire and EMS services are provided, regardless		1		1	0															1	1	2							1	2		4				1	1			3
1545	2016-12-01 13:50:36	Complete	1	11567	6	1	1		<em>Fire Department</em> - an organization from which fire and EMS services are provided, regardless		1		1	1		2	3	4							3			0	0																	0
1549	2016-12-01 13:54:32	Complete	1	1208	8	2	1		<em>Fire Department</em> - an organization from which fire and EMS services are provided, regardless		1		1	0															1		2			5					2		4	5			0	0
1550	2016-12-01 13:55:15	Complete	1	11841	9	1	6		<em>Fire Department</em> - an organization from which fire and EMS services are provided, regardless		1		1	0															0																	0
1552	2016-12-01 13:56:16	Complete	1	8600	7	1	1		<em>Fire Department</em> - an organization from which fire and EMS services are provided, regardless		1		1	0															0																	0
1554	2016-12-01 13:57:56	Complete	1	11826	4	1	1		<em>Private</em> - are operated under the direct control of a for-profit or not-for-profit organizat		2		1	0															0																	0
1555	2016-12-01 14:03:47	Complete	1	2991	5	2	1		<em>Hospital</em> - refers to EMS agencies that are under the direct control of a hospital, regardle		1		1	1		2	3	4			7	Inconsistency between manufactures of the same medication, for example, cap and label color of vials changing per manufacturer.	1		3			0	0																	0
1556	2016-12-01 14:02:43	Complete	1	180	5	2	1		<em>Government, Non-Fire Department</em> - are operated directly by a federal, state, county, or loc		1		1	0															1	1	2		4					1	2	3	4	5			0	0
1557	2016-12-01 14:03:46	Complete	1	8657	8	2	1		<em>Fire Department</em> - an organization from which fire and EMS services are provided, regardless		1		1	1	1		3									4	"Helper" eye glasses	0	0																	0
1558	2016-12-01 14:02:35	Complete	1	10508	9	2	2		<em>Fire Department</em> - an organization from which fire and EMS services are provided, regardless		1		1	0															0																	0
1559	2016-12-01 14:02:49	Complete	1	6412	8	1	1		<em>Fire Department</em> - an organization from which fire and EMS services are provided, regardless		1		1	0															0																	1
1560	2016-12-01 14:06:08	Complete	1	224	9	2	1		<em>Fire Department</em> - an organization from which fire and EMS services are provided, regardless		1		1	0															0																	1
1561	2016-12-01 14:06:55	Complete	1	632	6	2	1		<em>Fire Department</em> - an organization from which fire and EMS services are provided, regardless		1		1	0															0																	0
1562	2016-12-01 14:04:56	Complete	1	2236	7	2	1		<em>Hospital</em> - refers to EMS agencies that are under the direct control of a hospital, regardle		1		1	0															0																	0
1564	2016-12-01 14:20:48	Complete	1	6521	7	1	1		<em>Fire Department</em> - an organization from which fire and EMS services are provided, regardless		1		1	1		2		4								4	Compared to similar med	0	0																	1
1565	2016-12-01 14:08:16	Complete	1	10716	5	2	1		<em>Fire Department</em> - an organization from which fire and EMS services are provided, regardless		1		1	0															0																	0
1566	2016-12-01 14:09:12	Complete	1	31	9	2	1		<em>Tribal</em> - are operated by a federally recognized Indian or Alaska Native Tribe.		2		1	0															0																	0
1567	2016-12-01 14:10:34	Complete	1	12158	5	1	1		<em>Private</em> - are operated under the direct control of a for-profit or not-for-profit organizat		1		1	1				4					1					0	1	1									2						0	0
1569	2016-12-01 14:10:55	Complete	1	3298	4	1	1		<em>Fire Department</em> - an organization from which fire and EMS services are provided, regardless		1		1	0															0																	0
1571	2016-12-01 14:11:28	Complete	1	4738	5	2	1		<em>Fire Department</em> - an organization from which fire and EMS services are provided, regardless		1		1	0															0																	0
1572	2016-12-01 14:12:54	Complete	1	3750	8	1	1		<em>Fire Department</em> - an organization from which fire and EMS services are provided, regardless		1		1	1				4					1					1	0																	0
1573	2016-12-01 14:16:19	Complete	1	2156	5	2	1		<em>Hospital</em> - refers to EMS agencies that are under the direct control of a hospital, regardle		1		1	0															0																	0
1574	2016-12-01 14:14:06	Complete	1	5324	7	1	1		<em>Fire Department</em> - an organization from which fire and EMS services are provided, regardless		1		1	0															0																	0
1575	2016-12-01 14:18:09	Complete	1	675	5	1	1		<em>Fire Department</em> - an organization from which fire and EMS services are provided, regardless		1		1	0															1		2	3											6	Padding for use with glass ampules	0	0
1576	2016-12-01 14:17:38	Complete	1	1379	6	2	1		<em>Hospital</em> - refers to EMS agencies that are under the direct control of a hospital, regardle		1		1	0															0																	0
1577	2016-12-01 14:28:59	Complete	1	8439	4	2	1		<em>Hospital</em> - refers to EMS agencies that are under the direct control of a hospital, regardle		1		1	1		2	3	4		6			1		3			0	1	1	2	3	4					1	2	3	4	5			1	1	1	2	3
1578	2016-12-01 14:23:49	Complete	1	11954	7	1	2		<em>Military</em> - are operated by one of the U.S. Armed Forces and staffed by active duty personne		6	Special operations	1	1		2							1					0																		0
1579	2016-12-01 14:22:52	Complete	1	4641	5	1	2		<em>Government, Non-Fire Department</em> - are operated directly by a federal, state, county, or loc		1		1	0															0																	0
1580	2016-12-01 14:29:45	Complete	1	5633	5	1	1		<em>Fire Department</em> - an organization from which fire and EMS services are provided, regardless		1		1	1				4							3			0	0																	0
1582	2016-12-01 14:31:40	Complete	1	7976	9	2	1		<em>Fire Department</em> - an organization from which fire and EMS services are provided, regardless		1		1	0															0																	0
1584	2016-12-01 14:41:37	Complete	1	7998	8	1	1		<em>Private</em> - are operated under the direct control of a for-profit or not-for-profit organizat		1		1	0															0																	0
1586	2016-12-01 14:36:28	Complete	1	3659	7	2	1		<em>Fire Department</em> - an organization from which fire and EMS services are provided, regardless		1		1	0															0																	0
1587	2016-12-01 14:42:54	Complete	1	6131	9	1	2		<em>Hospital</em> - refers to EMS agencies that are under the direct control of a hospital, regardle		4		0
1588	2016-12-01 14:42:56	Complete	1	6508	7	1	1		<em>Fire Department</em> - an organization from which fire and EMS services are provided, regardless		3		1	0															0																	0
1589	2016-12-01 14:46:55	Complete	1	9152	7	1	1		<em>Fire Department</em> - an organization from which fire and EMS services are provided, regardless		1		1	0															1			3	4									5			1	1
1590	2016-12-01 14:47:02	Complete	1	4526	4	1	1		<em>Government, Non-Fire Department</em> - are operated directly by a federal, state, county, or loc		1		1	0															0																	0
1593	2016-12-01 14:57:03	Complete	1	6712	9	1	1		<em>Fire Department</em> - an organization from which fire and EMS services are provided, regardless		1		1	1	1		3	4		6			1		3			0	0																	0
1594	2016-12-01 14:59:58	Complete	1	8991	9	1	1		<em>Fire Department</em> - an organization from which fire and EMS services are provided, regardless		1		1	0															0																	0
1595	2016-12-01 15:02:18	Complete	1	564	9	1	1		<em>Private</em> - are operated under the direct control of a for-profit or not-for-profit organizat		2		1	1		2	3		5	6			1					0	0																	0
1596	2016-12-01 15:01:10	Complete	1	386	6	2	1		<em>Government, Non-Fire Department</em> - are operated directly by a federal, state, county, or loc		1		1	0															0																	0
1597	2016-12-01 15:04:47	Complete	1	4313	9	1	1		<em>Private</em> - are operated under the direct control of a for-profit or not-for-profit organizat		3		1	0															0																	0
1598	2016-12-01 15:05:11	Complete	1	2745	8	1	2		<em>Government, Non-Fire Department</em> - are operated directly by a federal, state, county, or loc		1		0
1599	2016-12-01 15:09:31	Complete	1	11376	7	1	7	Fire Marshal	<em>Fire Department</em> - an organization from which fire and EMS services are provided, regardless		3		1	0															0																	0
1600	2016-12-01 15:06:38	Complete	1	3418	9	1	5		<em>Hospital</em> - refers to EMS agencies that are under the direct control of a hospital, regardle		1		1	0															0																	0
1601	2016-12-01 15:09:47	Complete	1	5270	5	1	1		<em>Private</em> - are operated under the direct control of a for-profit or not-for-profit organizat		3		1	0															0																	0
1604	2016-12-01 15:17:56	Complete	1	4350	7	1	6		<em>Government, Non-Fire Department</em> - are operated directly by a federal, state, county, or loc		1		1	0															0																	0
1605	2016-12-01 15:17:25	Complete	1	2512	9	1	5		<em>Fire Department</em> - an organization from which fire and EMS services are provided, regardless		1		0
1606	2016-12-01 15:16:47	Complete	1	12477	7	1	1		<em>Fire Department</em> - an organization from which fire and EMS services are provided, regardless		1		1	0															0																	0
1607	2016-12-01 15:26:37	Complete	1	9552	6	1	6		<em>Government, Non-Fire Department</em> - are operated directly by a federal, state, county, or loc		1		1	0															0																	1
1608	2016-12-01 15:22:10	Complete	1	2576	4	1	1		<em>Hospital</em> - refers to EMS agencies that are under the direct control of a hospital, regardle		1		1	1		2	3	4					1		3			0	1	1	2	3	4					1	2	3		5			1	0
1609	2016-12-01 15:21:28	Complete	1	2568	2	1	1		<em>Private</em> - are operated under the direct control of a for-profit or not-for-profit organizat		1		1	0															0																	0
1610	2016-12-01 15:25:14	Complete	1	689	4	1	1		<em>Hospital</em> - refers to EMS agencies that are under the direct control of a hospital, regardle		2		1	0															0																	0
1611	2016-12-01 15:26:09	Complete	1	6005	7	2	1		<em>Fire Department</em> - an organization from which fire and EMS services are provided, regardless		1		1	0															0																	0
1613	2016-12-01 15:30:13	Complete	1	12191	9	1	1		<em>Hospital</em> - refers to EMS agencies that are under the direct control of a hospital, regardle		1		1	0															0																	0
1614	2016-12-01 15:29:16	Complete	1	2766	9	2	1		<em>Fire Department</em> - an organization from which fire and EMS services are provided, regardless		1		1	1		2	3		5				1					0	1	1			4					1	2	3		5			0	0
1616	2016-12-01 15:44:54	Complete	1	2713	5	2	1		<em>Military</em> - are operated by one of the U.S. Armed Forces and staffed by active duty personne		3		1	0															0																	0
1617	2016-12-01 15:36:11	Complete	1	4761	6	1	1		<em>Government, Non-Fire Department</em> - are operated directly by a federal, state, county, or loc		3		1	0															0																	0
1618	2016-12-01 15:42:24	Complete	1	12069	5	1	1		<em>Private</em> - are operated under the direct control of a for-profit or not-for-profit organizat		1		1	0															0																	0
1619	2016-12-01 15:48:04	Complete	1	2182	3	1	1		<em>Hospital</em> - refers to EMS agencies that are under the direct control of a hospital, regardle		1		1	0															0																	0
1620	2016-12-01 15:46:48	Complete	1	4453	9	1	2		<em>Hospital</em> - refers to EMS agencies that are under the direct control of a hospital, regardle		1		1	0															0																	0
1621	2016-12-01 15:53:52	Complete	1	10819	7	2	1		<em>Fire Department</em> - an organization from which fire and EMS services are provided, regardless		1		1	1	1	2	3			6					3			0	0																	0
1622	2016-12-01 15:53:12	Complete	1	524	7	2	1				3		1	0															0																	0
1623	2016-12-01 15:53:17	Complete	1	5744	9	1	1		<em>Hospital</em> - refers to EMS agencies that are under the direct control of a hospital, regardle		4		0
1627	2016-12-01 16:09:30	Complete	1	3650	6	2	1		<em>Fire Department</em> - an organization from which fire and EMS services are provided, regardless		1		1	0															1	1													6	Container was small, lid was small. Was able to open on my own.	0	0
1628	2016-12-01 16:03:39	Complete	1	8040	7	1	1		<em>Private</em> - are operated under the direct control of a for-profit or not-for-profit organizat		1		1	0															0																	0
1630	2016-12-01 16:10:59	Complete	1	7306	9	2	1		<em>Fire Department</em> - an organization from which fire and EMS services are provided, regardless		1		1	0															1					5								5			0	0
1631	2016-12-01 16:14:46	Complete	1	2025	7	1	1		<em>Hospital</em> - refers to EMS agencies that are under the direct control of a hospital, regardle		1		1	1			3	4	5							4	Looked at field guide and/or asked partner	0	0																	0
1632	2016-12-01 16:17:14	Complete	1	1521	5	1	1		<em>Fire Department</em> - an organization from which fire and EMS services are provided, regardless		1		1	0															0																	1		2
1633	2016-12-01 16:22:27	Complete	1	2687	5	2	1		<em>Private</em> - are operated under the direct control of a for-profit or not-for-profit organizat		3		1	0															1	1	2	3						1	2	3	4				0	1			3
1635	2016-12-01 16:26:02	Complete	1	4110	4	2	1		<em>Hospital</em> - refers to EMS agencies that are under the direct control of a hospital, regardle		3		1	0															0																	0
1636	2016-12-01 16:24:43	Complete	1	155	9	2	1		<em>Fire Department</em> - an organization from which fire and EMS services are provided, regardless		1		1	0															0																	0
1637	2016-12-01 16:28:11	Complete	1	3253	7	2	1		<em>Hospital</em> - refers to EMS agencies that are under the direct control of a hospital, regardle		1		1	0															0																	0
1638	2016-12-01 16:27:34	Complete	1	4357	7	2	1		<em>Fire Department</em> - an organization from which fire and EMS services are provided, regardless		1		1	0															0																	0
1640	2016-12-01 16:36:05	Complete	1	8273	9	2	1		<em>Hospital</em> - refers to EMS agencies that are under the direct control of a hospital, regardle		6	Special events	1	1				4							3			0	1	1									2						0	0
1641	2016-12-01 16:31:37	Complete	1	1085	6	2	1		<em>Government, Non-Fire Department</em> - are operated directly by a federal, state, county, or loc		1		1	0															0																	0
1642	2016-12-01 16:36:30	Complete	1	3032	9	1	1		<em>Fire Department</em> - an organization from which fire and EMS services are provided, regardless		1		1	1		2	3	4		6			1		3			0	0																	0
1645	2016-12-01 16:40:56	Complete	1	11187	5	2	1		<em>Government, Non-Fire Department</em> - are operated directly by a federal, state, county, or loc		1		1	0															1	1			4						2			5			0	0
1646	2016-12-01 16:41:51	Complete	1	2828	9	1	1		<em>Fire Department</em> - an organization from which fire and EMS services are provided, regardless		1		1	1	1	2	3		5	6			1					0	0																	0
1647	2016-12-01 20:10:37	Complete	1	855	6	1	1		<em>Government, Non-Fire Department</em> - are operated directly by a federal, state, county, or loc		1		1	0															0																	0
1649	2016-12-01 16:48:59	Complete	1	11614	6	2	1		<em>Fire Department</em> - an organization from which fire and EMS services are provided, regardless		1		1	1			3						1					0	0																	0
1651	2016-12-01 16:58:54	Complete	1	3240	7	1	1		<em>Fire Department</em> - an organization from which fire and EMS services are provided, regardless		1		1	1		2	3	4					1			4	Had another person read the label	0	0																	0
1652	2016-12-01 17:03:23	Complete	1	469	5	1	1		<em>Fire Department</em> - an organization from which fire and EMS services are provided, regardless		1		1	1					5	6			1		3			0	0																	0
1654	2016-12-01 17:10:46	Complete	1	9523	9	1	1		<em>Private</em> - are operated under the direct control of a for-profit or not-for-profit organizat		3		1	0															0																	0
1656	2016-12-01 17:17:41	Complete	1	7275	8	2	1		<em>Air Medical</em> - an organization which provides air ambulance services, regardless of the type		6	Critical care transport	1	0															0																	0
1657	2016-12-01 17:20:11	Complete	1	451	9		1		<em>Fire Department</em> - an organization from which fire and EMS services are provided, regardless		1		1	1			3	4	5						3			0	0																	0
1658	2016-12-01 17:24:55	Complete	1	8390	8	1	1		<em>Fire Department</em> - an organization from which fire and EMS services are provided, regardless		1		1	1		2	3	4	5									0	0
1659	2016-12-01 17:25:41	Complete	1	5152	9	1	1		<em>Private</em> - are operated under the direct control of a for-profit or not-for-profit organizat		2		1	0															0																	0
1661	2016-12-01 17:30:52	Complete	1	5878	4	2	1		<em>Fire Department</em> - an organization from which fire and EMS services are provided, regardless		1		1	1			3		5	6			1			4	Study and review of medications	0	1					5								5			0	0
1663	2016-12-01 17:34:57	Complete	1	4645	9	2	2		<em>Private</em> - are operated under the direct control of a for-profit or not-for-profit organizat		3		1	0															0																	0
1664	2016-12-01 17:40:39	Complete	1	3213	7	1	1		<em>Fire Department</em> - an organization from which fire and EMS services are provided, regardless		1		1	0															0																	0
1666	2016-12-01 17:45:37	Complete	1	1780	1
1668	2016-12-01 17:55:26	Complete	1	1499	4	2	1		<em>Government, Non-Fire Department</em> - are operated directly by a federal, state, county, or loc		1		1	0															0																	1		2
1669	2016-12-01 18:01:35	Complete	1	1947	7	1	1		<em>Private</em> - are operated under the direct control of a for-profit or not-for-profit organizat		1		1	0															1				4					1				5			0	0
1670	2016-12-01 18:04:58	Complete	1	7193	4	2	1		<em>Private</em> - are operated under the direct control of a for-profit or not-for-profit organizat		2		1	0															1				4						2			5			0	0
1672	2016-12-01 18:34:14	Complete	1	6813	4	1	1		<em>Military</em> - are operated by one of the U.S. Armed Forces and staffed by active duty personne		6	Military trauma care	0
1673	2016-12-01 18:41:20	Complete	1	12103	6	1	1		<em>Government, Non-Fire Department</em> - are operated directly by a federal, state, county, or loc		1		1	0															0																	0
1675	2016-12-01 18:47:48	Complete	1	1549	6	2	1		<em>Private</em> - are operated under the direct control of a for-profit or not-for-profit organizat		1		1	0															1			3	4						2						0	0
1676	2016-12-01 18:47:54	Complete	1	8034	9	1	5		<em>Fire Department</em> - an organization from which fire and EMS services are provided, regardless		1		1	1			3	4							3			0	0																	0
1677	2016-12-01 18:50:57	Complete	1	7230	4	2	1		<em>Fire Department</em> - an organization from which fire and EMS services are provided, regardless		1		1	0															1		2			5	6			1	2			5			0	0
1678	2016-12-01 18:56:09	Complete	1	94	6	1	1		<em>Fire Department</em> - an organization from which fire and EMS services are provided, regardless		1		1	0															0																	0
1680	2016-12-01 19:00:43	Complete	1	10091	9	1	1		<em>Military</em> - are operated by one of the U.S. Armed Forces and staffed by active duty personne		6	Military operatios around the globe.	0
1682	2016-12-01 19:11:03	Complete	1	7090	9	1	1		<em>Fire Department</em> - an organization from which fire and EMS services are provided, regardless		1		1	1		2	3	4					1					0	1				4	5						3	4	5			0	0
1683	2016-12-01 19:16:40	Complete	1	10286	8	1	6		<em>Fire Department</em> - an organization from which fire and EMS services are provided, regardless		1		1	0															0																	0
1687	2016-12-01 19:25:56	Complete	1	8235	7	2	1		<em>Fire Department</em> - an organization from which fire and EMS services are provided, regardless		1		1	0															1	1	2		4						2	3		5			0	0
1688	2016-12-01 19:34:06	Complete	1	6558	8	1	6		<em>Fire Department</em> - an organization from which fire and EMS services are provided, regardless		1		1	0															0																	0
1689	2016-12-01 19:40:50	Complete	1	4636	5	2	1		<em>Government, Non-Fire Department</em> - are operated directly by a federal, state, county, or loc		1		1	0															0																	0
1690	2016-12-01 19:44:09	Complete	1	10359	5	1	1		<em>Fire Department</em> - an organization from which fire and EMS services are provided, regardless		1		1	0															0																	0
1691	2016-12-01 19:44:48	Complete	1	9828	6	1	5		<em>Hospital</em> - refers to EMS agencies that are under the direct control of a hospital, regardle		4		0
1692	2016-12-01 19:50:57	Complete	1	4945	8	0
1693	2016-12-01 19:55:52	Complete	1	7220	5	2	1		<em>Fire Department</em> - an organization from which fire and EMS services are provided, regardless		3		1	0															1			3	4		6				2			5			1	1	1		3
1694	2016-12-01 19:57:30	Complete	1	3990	7	1	1		<em>Fire Department</em> - an organization from which fire and EMS services are provided, regardless		1		1	0															0																	0
1696	2016-12-01 22:55:31	Complete	1	5911	9	2	7	combination of primary care provider, first-line supervisor, and preceptor.	<em>Fire Department</em> - an organization from which fire and EMS services are provided, regardless		1		1	1			3	4		6	7	label not high-lighted on container	1		3	4	use of marker pen to label	0	0																	0
1697	2016-12-01 20:06:17	Complete	1	10940	5	1	1		<em>Fire Department</em> - an organization from which fire and EMS services are provided, regardless		1		1	0															0																	0
1698	2016-12-01 20:08:15	Complete	1	6605	1
1699	2016-12-01 21:54:49	Complete	1	9006	7	1	1		<em>Fire Department</em> - an organization from which fire and EMS services are provided, regardless		1		1	0															1	1								1	2			5			0	0
1700	2016-12-01 20:16:08	Complete	1	10441	9	1	1		<em>Hospital</em> - refers to EMS agencies that are under the direct control of a hospital, regardle		1		1	1							7	My system removes drug from box to place in bag		2				0	0																	0
1701	2016-12-01 20:19:31	Complete	1	11584	9	2	1		<em>Fire Department</em> - an organization from which fire and EMS services are provided, regardless		1		1	0															0																	0
1703	2016-12-01 20:32:39	Complete	1	3439	9	1	1		<em>Private</em> - are operated under the direct control of a for-profit or not-for-profit organizat		2		1	0															0																	0
1704	2016-12-01 20:36:02	Complete	1	397	8	2	1		<em>Hospital</em> - refers to EMS agencies that are under the direct control of a hospital, regardle		3		1	1			3						1					0	0																	0
1706	2016-12-01 20:47:49	Complete	1	3521	7	1	1		<em>Fire Department</em> - an organization from which fire and EMS services are provided, regardless		1		0
1708	2016-12-01 20:57:54	Complete	1	3366	9	1	1		<em>Private</em> - are operated under the direct control of a for-profit or not-for-profit organizat		3		1	1		2	3			6			1		3			0	1	1		3	4						2		4	5			0	0
1709	2016-12-01 20:56:15	Complete	1	12313	7	1	1		<em>Fire Department</em> - an organization from which fire and EMS services are provided, regardless		1		1	0															0																	0
1711	2016-12-01 21:02:56	Complete	1	9942	9	1	5		<em>Fire Department</em> - an organization from which fire and EMS services are provided, regardless		1		1	0															1	1												5			0	0
1712	2016-12-01 21:09:04	Complete	1	2825	7	1	1		<em>Air Medical</em> - an organization which provides air ambulance services, regardless of the type		3		1	0															0																	0
1713	2016-12-01 21:11:17	Complete	1	10317	7	1	1		<em>Fire Department</em> - an organization from which fire and EMS services are provided, regardless		1		1	0															0																	0
1714	2016-12-01 21:13:39	Complete	1	7216	9	2	6		<em>Private</em> - are operated under the direct control of a for-profit or not-for-profit organizat		2		1	0															0																	0
1715	2016-12-01 21:16:16	Complete	1	7386	7	1	1		<em>Air Medical</em> - an organization which provides air ambulance services, regardless of the type		3		1	0															0																	0
1716	2016-12-01 21:12:45	Complete	1	4926	8	0
1717	2016-12-01 21:24:02	Complete	1	12142	8	2	5		<em>Fire Department</em> - an organization from which fire and EMS services are provided, regardless		1		1	0															0																	0
1718	2016-12-01 21:25:23	Complete	1	3801	8	2	6		<em>Government, Non-Fire Department</em> - are operated directly by a federal, state, county, or loc		1		1	1			3	4								4	Make sure to triple check prior to administration	0	0																	0
1719	2016-12-01 21:30:14	Complete	1	6552	8	1	1		<em>Fire Department</em> - an organization from which fire and EMS services are provided, regardless		1		1	1		2		4					1					0	1	1	2								2						0	0
1720	2016-12-01 21:30:25	Complete	1	7759	8	1	3		<em>Fire Department</em> - an organization from which fire and EMS services are provided, regardless		1		1	0															0																	0
1721	2016-12-01 21:38:22	Complete	1	10873	7	2	1		<em>Fire Department</em> - an organization from which fire and EMS services are provided, regardless		1		1	0															0																	0
1722	2016-12-01 21:49:18	Complete	1	10513	9	1	6		<em>Fire Department</em> - an organization from which fire and EMS services are provided, regardless		1		1	0															1					5								5			0	0
1723	2016-12-01 21:54:06	Complete	1	9796	5	1	1		<em>Fire Department</em> - an organization from which fire and EMS services are provided, regardless		1		1	0															0																	0
1724	2016-12-01 22:01:28	Complete	1	2553	9	2	1		<em>Hospital</em> - refers to EMS agencies that are under the direct control of a hospital, regardle		1		1	0															0																	0
1725	2016-12-01 22:13:13	Complete	1	10810	8	2	6		<em>Private</em> - are operated under the direct control of a for-profit or not-for-profit organizat		3		1	0															0																	0
1726	2016-12-01 22:19:53	Complete	1	3073	9	2	5		<em>Government, Non-Fire Department</em> - are operated directly by a federal, state, county, or loc		1		0
1727	2016-12-01 22:17:13	Complete	1	9963	9	2	1		<em>Fire Department</em> - an organization from which fire and EMS services are provided, regardless		1		1	0															0																	0
1728	2016-12-01 22:16:13	Complete	1	8993	5	1	1		<em>Fire Department</em> - an organization from which fire and EMS services are provided, regardless		1		1	0															0																	0
1729	2016-12-01 22:32:06	Complete	1	9269	8	1	1		<em>Military</em> - are operated by one of the U.S. Armed Forces and staffed by active duty personne		4		1	0															0																	0
1731	2016-12-01 23:00:33	Complete	1	4121	4	2	5		<em>Fire Department</em> - an organization from which fire and EMS services are provided, regardless		1		1	0															0																	0
1732	2016-12-01 22:52:52	Complete	1	8464	6	2	1		<em>Fire Department</em> - an organization from which fire and EMS services are provided, regardless		1		1	0															1				4						2						0	0
1733	2016-12-01 22:55:11	Complete	1	3880	5	1	1		<em>Fire Department</em> - an organization from which fire and EMS services are provided, regardless		1		1	0															0																	0
1734	2016-12-01 23:21:21	Complete	1	4597	6	1	1		<em>Air Medical</em> - an organization which provides air ambulance services, regardless of the type		6	Subscriber based	1	0															0																	1
1735	2016-12-01 23:25:04	Complete	1	3875	6	1	1		<em>Fire Department</em> - an organization from which fire and EMS services are provided, regardless		1		1	0															0																	0
1737	2016-12-01 23:31:01	Complete	1	6135	6	1	1		<em>Air Medical</em> - an organization which provides air ambulance services, regardless of the type		3		1	0															0																	0
1740	2016-12-01 23:39:43	Complete	1	9665	6	1	1		<em>Private</em> - are operated under the direct control of a for-profit or not-for-profit organizat		4		1	0															0																	0
1742	2016-12-02 00:06:44	Complete	1	3333	9	1	1		<em>Fire Department</em> - an organization from which fire and EMS services are provided, regardless		1		1	0															0																	0
1743	2016-12-02 00:53:31	Complete	1	11158	6	1	1		<em>Private</em> - are operated under the direct control of a for-profit or not-for-profit organizat		1		1	1				4							3			0	0																	0
1744	2016-12-02 01:08:43	Complete	1	627	8	1	1		<em>Fire Department</em> - an organization from which fire and EMS services are provided, regardless		1		1	1			3	4	5	6			1					0	1	1	2		4					1	2						0	0
1746	2016-12-02 01:45:34	Complete	1	5	7	2	6		<em>Fire Department</em> - an organization from which fire and EMS services are provided, regardless		1		1	0															0																	1
1749	2016-12-02 03:16:26	Complete	1	8898	7	2	1		<em>Hospital</em> - refers to EMS agencies that are under the direct control of a hospital, regardle		3		1	0															0																	0
1750	2016-12-02 04:04:07	Complete	1	205	7	1	6		<em>Government, Non-Fire Department</em> - are operated directly by a federal, state, county, or loc		1		1	1	1	2	3		5	6			1					0	0																	0
1754	2016-12-02 06:09:20	Complete	1	4461	9	0
1756	2016-12-02 07:29:11	Complete	1	10044	9	1	6		<em>Fire Department</em> - an organization from which fire and EMS services are provided, regardless		1		1	0															1	1												5			0	0
1757	2016-12-02 07:27:21	Complete	1	1241	1
1758	2016-12-02 07:48:56	Complete	1	2191	6	2	1		<em>Private</em> - are operated under the direct control of a for-profit or not-for-profit organizat		1		1	0															1		2	3	4						2		4	5			0	0
1759	2016-12-02 08:37:19	Complete	1	1822	8	0
1760	2016-12-02 08:46:28	Complete	1	1373	7	1	1		<em>Fire Department</em> - an organization from which fire and EMS services are provided, regardless		1		1	1			3	4		6			1		3			0	0																	0
1761	2016-12-02 08:49:12	Complete	1	5427	7	2	1		<em>Government, Non-Fire Department</em> - are operated directly by a federal, state, county, or loc		1		1	0															0
1762	2016-12-02 09:08:19	Complete	1	3980	7	0
1763	2016-12-02 09:07:01	Complete	1	6171	5	0
1765	2016-12-02 09:27:23	Complete	1	10007	6	1	1		<em>Private</em> - are operated under the direct control of a for-profit or not-for-profit organizat		4		1	0															0																	0
1766	2016-12-02 09:27:42	Complete	1	11100	9	1	1		<em>Fire Department</em> - an organization from which fire and EMS services are provided, regardless		1		1	0															0																	0
1767	2016-12-02 09:24:40	Complete	1	10644	8	1	1		<em>Hospital</em> - refers to EMS agencies that are under the direct control of a hospital, regardle		2		0
1768	2016-12-02 09:34:54	Complete	1	8978	6	2	1		<em>Fire Department</em> - an organization from which fire and EMS services are provided, regardless		1		1	0															0																	0
1769	2016-12-02 09:41:56	Complete	1	11575	6	2	1		<em>Hospital</em> - refers to EMS agencies that are under the direct control of a hospital, regardle		1		1	1			3			6			1					0	0																	0
1770	2016-12-02 09:43:33	Complete	1	5263	7	1	1		<em>Government, Non-Fire Department</em> - are operated directly by a federal, state, county, or loc		1		1	0															0																	1
1772	2016-12-02 10:01:25	Complete	1	7042	9	1	5		<em>Private</em> - are operated under the direct control of a for-profit or not-for-profit organizat		3		1	0															0																	0
1773	2016-12-02 10:48:31	Complete	1	3916	7	1	2		<em>Military</em> - are operated by one of the U.S. Armed Forces and staffed by active duty personne		1		1	1				4					1					0	0																	0
1774	2016-12-02 10:25:41	Complete	1	2224	4	1	1		<em>Fire Department</em> - an organization from which fire and EMS services are provided, regardless		1		1	0															0																	0
1775	2016-12-02 10:36:32	Complete	1	244	9	2	1		<em>Fire Department</em> - an organization from which fire and EMS services are provided, regardless		1		1	0															1						6								6	Syringe to draw	0	0
1777	2016-12-02 10:49:26	Complete	1	5774	7	1	1		<em>Government, Non-Fire Department</em> - are operated directly by a federal, state, county, or loc		6	Medevac - Helicopter	1	1		2	3	4		6			1	2	3			0	1		2								2			5			0	0
1778	2016-12-02 10:53:42	Complete	1	3041	9	2	1		<em>Fire Department</em> - an organization from which fire and EMS services are provided, regardless		1		1	0															1							7	Breaking old style ampules remains archaic. Sharp chards and spilled medicine is always possible						6	none	0	0
1779	2016-12-02 11:09:05	Complete	1	475	7	1	1		<em>Private</em> - are operated under the direct control of a for-profit or not-for-profit organizat		1		1	0															1	1				5								5			0	0
1781	2016-12-02 11:28:21	Complete	1	3780	5	1	1		Other - Please specify	Ski patrol	6	Mountain rescue.	1	0															0																	0
1783	2016-12-02 11:29:12	Complete	1	2444	3	1	1		<em>Private</em> - are operated under the direct control of a for-profit or not-for-profit organizat		5		1	0															0																	0
1785	2016-12-02 12:40:46	Complete	1	1089	9	2	1		<em>Private</em> - are operated under the direct control of a for-profit or not-for-profit organizat		3		1	1							7	Meds placed in daily pill box, no names or labels avail.	1					0	0																	1
1786	2016-12-02 13:04:05	Complete	1	3664	9	2	1		<em>Government, Non-Fire Department</em> - are operated directly by a federal, state, county, or loc		1		1	1		2	3	4		6			1					0	1	1	2	3	4					1	2	3	4	5			0	0
1787	2016-12-02 13:30:31	Complete	1	7065	5	1	1		<em>Fire Department</em> - an organization from which fire and EMS services are provided, regardless		1		1	0															0																	0
1788	2016-12-02 13:38:44	Complete	1	9872	4	1	1		<em>Private</em> - are operated under the direct control of a for-profit or not-for-profit organizat		3		1	1				4							3			0	0																	0
1789	2016-12-02 13:42:52	Complete	1	1380	9	1	1		<em>Hospital</em> - refers to EMS agencies that are under the direct control of a hospital, regardle		1		1	0															0																	0
1790	2016-12-02 13:45:11	Complete	1	4753	7	1	1		<em>Private</em> - are operated under the direct control of a for-profit or not-for-profit organizat		1		1	0															1			3			6						4				0	0
1791	2016-12-02 14:00:07	Complete	1	690	9	2	5		<em>Private</em> - are operated under the direct control of a for-profit or not-for-profit organizat		1		1	0															0																	0
1792	2016-12-02 14:17:28	Complete	1	4047	9	1	5		<em>Fire Department</em> - an organization from which fire and EMS services are provided, regardless		1		1	1		2	3	4	5	6			1			4	Reading magnifing glasses	0	0																	0
1794	2016-12-02 14:44:11	Complete	1	1622	9	2	5		<em>Private</em> - are operated under the direct control of a for-profit or not-for-profit organizat		1		1	1			3									4	eye glasses	0	0																	0
1795	2016-12-02 14:57:09	Complete	1	5015	9	2	1		Other - Please specify	Third service	1		1	0															0																	0
1796	2016-12-02 15:38:26	Complete	1	1951	7	1	1		<em>Private</em> - are operated under the direct control of a for-profit or not-for-profit organizat		3		1	0															0																	0
1797	2016-12-02 16:28:42	Complete	1	4338	4	2	1		<em>Private</em> - are operated under the direct control of a for-profit or not-for-profit organizat		1		1	0															0																	0
1800	2016-12-02 16:50:26	Complete	1	3376	8	1	5		<em>Military</em> - are operated by one of the U.S. Armed Forces and staffed by active duty personne		6	SAR	1	0															0																	0
1802	2016-12-02 17:25:37	Complete	1	1865	7	1	1		<em>Fire Department</em> - an organization from which fire and EMS services are provided, regardless		1		1	0															0																	0
1806	2016-12-02 19:50:39	Complete	1	11027	9	2	1		<em>Fire Department</em> - an organization from which fire and EMS services are provided, regardless		1		1	0															0																	0
1807	2016-12-02 20:00:07	Complete	1	7298	5	1	1		<em>Fire Department</em> - an organization from which fire and EMS services are provided, regardless		1		1	1		2	3	4		6			1		3			0	1	1	2	3			6				2	3					0	1			3
1808	2016-12-02 20:06:22	Complete	1	10745	7	1	1		<em>Fire Department</em> - an organization from which fire and EMS services are provided, regardless		3		1	0															1		2	3	4					1	2						0	0
1809	2016-12-02 20:28:57	Complete	1	5148	9	2	1		<em>Private</em> - are operated under the direct control of a for-profit or not-for-profit organizat		1		1	0															0																	0
1810	2016-12-02 21:00:46	Complete	1	7370	7	2	2		<em>Private</em> - are operated under the direct control of a for-profit or not-for-profit organizat		3		1	1				4								4	Reconfirmimg the medication with other methods such as reading the external packaging or discarding the medication and obtaining a new dose.	0	0																	1
1811	2016-12-02 22:08:08	Complete	1	7707	7	1	1		<em>Fire Department</em> - an organization from which fire and EMS services are provided, regardless		1		1	0															0																	0
1813	2016-12-02 23:20:40	Complete	1	6510	7	1	6		<em>Private</em> - are operated under the direct control of a for-profit or not-for-profit organizat		3		1	1		2	3	4								4	removed from bag to read	0	0																	0
1816	2016-12-03 01:17:22	Complete	1	11058	5	2	1		<em>Private</em> - are operated under the direct control of a for-profit or not-for-profit organizat		1		1	0															1		2		4	5	6						4				0	0
1817	2016-12-03 03:37:38	Complete	1	10390	8	1	1		<em>Hospital</em> - refers to EMS agencies that are under the direct control of a hospital, regardle		1		1	0															0																	0
1818	2016-12-03 05:45:58	Complete	1	10325	9	2	1		<em>Fire Department</em> - an organization from which fire and EMS services are provided, regardless		1		1	1		2	3		5							4	Ask another medic	0	0																	0
1820	2016-12-03 07:53:58	Complete	1	6006	9	1	1		<em>Fire Department</em> - an organization from which fire and EMS services are provided, regardless		1		1	0															0																	0
1821	2016-12-03 07:59:27	Complete	1	6715	9	2	3		<em>Government, Non-Fire Department</em> - are operated directly by a federal, state, county, or loc		1		1	0															0																	0
1822	2016-12-03 09:06:14	Complete	1	7755	7	1	5		<em>Private</em> - are operated under the direct control of a for-profit or not-for-profit organizat		3		1	0															0																	0
1823	2016-12-03 09:49:32	Complete	1	2605	3	1	1		<em>Private</em> - are operated under the direct control of a for-profit or not-for-profit organizat		3		1	0															0																	0
1825	2016-12-03 10:41:14	Complete	1	6342	5	1	1		<em>Private</em> - are operated under the direct control of a for-profit or not-for-profit organizat		1		1	0															0																	0
1826	2016-12-03 10:52:57	Complete	1	5789	9	1	1		<em>Private</em> - are operated under the direct control of a for-profit or not-for-profit organizat		1		1	0															0																	0
1827	2016-12-03 11:08:52	Complete	1	264	9	2	1		<em>Government, Non-Fire Department</em> - are operated directly by a federal, state, county, or loc		1		1	1				4							3			0	0																	0
1828	2016-12-03 11:27:25	Complete	1	10431	8	1	5		<em>Hospital</em> - refers to EMS agencies that are under the direct control of a hospital, regardle		1		1	0															1		2								2						0	0
1829	2016-12-03 11:43:42	Complete	1	7011	6	0
1830	2016-12-03 12:14:57	Complete	1	3870	4	2	1		<em>Fire Department</em> - an organization from which fire and EMS services are provided, regardless		1		1	0															1	1		3	4							3		5			1	1
1832	2016-12-03 12:40:52	Complete	1	1603	9	1	1		<em>Private</em> - are operated under the direct control of a for-profit or not-for-profit organizat		1		1	0															0																	0
1833	2016-12-03 15:03:33	Complete	1	3849	5	1	1		<em>Private</em> - are operated under the direct control of a for-profit or not-for-profit organizat		2		1	0															0																	0
1834	2016-12-03 17:18:34	Complete	1	7990	6	0
1836	2016-12-03 19:38:19	Complete	1	9462	6	1	7	ER Tech	<em>Hospital</em> - refers to EMS agencies that are under the direct control of a hospital, regardle		4		1	0															0																	0
1838	2016-12-03 21:03:30	Complete	1	9692	9	1	1		<em>Private</em> - are operated under the direct control of a for-profit or not-for-profit organizat		4		1	0															0																	0
1839	2016-12-03 22:29:14	Complete	1	11142	4	2	1		<em>Fire Department</em> - an organization from which fire and EMS services are provided, regardless		1		1	0															0																	0
1840	2016-12-04 00:39:41	Complete	1	9125	8	2	1		Other - Please specify	Fire Department and Air Medical	1		1	0															0																	0
1841	2016-12-04 02:14:55	Complete	1	4118	9	2	1		<em>Private</em> - are operated under the direct control of a for-profit or not-for-profit organizat		1		1	1		2	3	4	5	6			1		3			0	0																	0
1842	2016-12-04 03:05:42	Complete	1	5716	6	1	1		<em>Fire Department</em> - an organization from which fire and EMS services are provided, regardless		1		1	1			3								3			0	0																	0
1844	2016-12-04 10:07:29	Complete	1	11768	6	0
1845	2016-12-04 14:47:30	Complete	1	2960	9	2	1		<em>Private</em> - are operated under the direct control of a for-profit or not-for-profit organizat		1		1	0															0																	0
1847	2016-12-04 16:12:30	Complete	1	8282	9	2	1		<em>Fire Department</em> - an organization from which fire and EMS services are provided, regardless		1		1	0															1			3										5			0	0
1849	2016-12-04 19:33:18	Complete	1	8013	9	0
1850	2016-12-04 20:49:44	Complete	1	11212	7	2	1		<em>Air Medical</em> - an organization which provides air ambulance services, regardless of the type		6	Helicopter	1	0															0																	0
1853	2016-12-04 21:40:02	Complete	1	3059	9	1	5		<em>Fire Department</em> - an organization from which fire and EMS services are provided, regardless		1		1	0															0																	0
1854	2016-12-04 22:46:07	Complete	1	12415	8	2	1		<em>Hospital</em> - refers to EMS agencies that are under the direct control of a hospital, regardle		3		1	0															0																	0
1855	2016-12-05 01:55:39	Complete	1	816	7	0
1856	2016-12-05 03:16:50	Complete	1	4979	6	1	1		<em>Air Medical</em> - an organization which provides air ambulance services, regardless of the type		3		1	0															0																	0
1857	2016-12-05 08:41:47	Complete	1	10549	8	1	2		<em>Fire Department</em> - an organization from which fire and EMS services are provided, regardless		1		1	1		2		4		6			1		3			0	0																	0
1861	2016-12-05 10:16:07	Complete	1	10639	3	1	1		<em>Fire Department</em> - an organization from which fire and EMS services are provided, regardless		1		1	0															0																	0
1862	2016-12-05 11:07:42	Complete	1	3647	6	2	1		<em>Private</em> - are operated under the direct control of a for-profit or not-for-profit organizat		1		1	0															0																	0
1866	2016-12-05 16:17:26	Complete	1	7699	7	1	1		<em>Private</em> - are operated under the direct control of a for-profit or not-for-profit organizat		1		1	1				4							3			0	0																	0
1867	2016-12-05 16:28:28	Complete	1	3108	4	1	1		<em>Fire Department</em> - an organization from which fire and EMS services are provided, regardless		1		1	1		2	3		5	6			1					0	0																	0
1869	2016-12-05 20:11:46	Complete	1	8360	9	1	1		<em>Government, Non-Fire Department</em> - are operated directly by a federal, state, county, or loc		1		1	0															0																	0
1870	2016-12-05 20:44:00	Complete	1	2552	9	1	1		<em>Hospital</em> - refers to EMS agencies that are under the direct control of a hospital, regardle		1		1	0															1		2								2						0	0
1871	2016-12-05 22:38:02	Complete	1	6913	8	1	1		<em>Hospital</em> - refers to EMS agencies that are under the direct control of a hospital, regardle		1		1	1			3	4							3			0	0																	1
1872	2016-12-05 23:14:51	Complete	1	8773	9	2	3		<em>Private</em> - are operated under the direct control of a for-profit or not-for-profit organizat		1		1	0															0																	0
1874	2016-12-06 03:18:27	Complete	1	494	9	1	1		<em>Hospital</em> - refers to EMS agencies that are under the direct control of a hospital, regardle		3		1	0															0																	0
1875	2016-12-06 07:53:30	Complete	1	3557	8	1	6		<em>Fire Department</em> - an organization from which fire and EMS services are provided, regardless		1		1	0															0																	0
1876	2016-12-06 08:35:55	Complete	1	10163	7	2	1		<em>Fire Department</em> - an organization from which fire and EMS services are provided, regardless		1		1	0															0																	0
1877	2016-12-06 09:15:19	Complete	1	2632	7	2	1		<em>Government, Non-Fire Department</em> - are operated directly by a federal, state, county, or loc		1		1	1			3		5				1					0	0																	0
1878	2016-12-06 10:28:20	Complete	1	9631	6	1	1		<em>Fire Department</em> - an organization from which fire and EMS services are provided, regardless		1		1	0															0																	0
1881	2016-12-06 15:14:42	Complete	1	7535	8	1	1		<em>Fire Department</em> - an organization from which fire and EMS services are provided, regardless		1		1	0															0																	0
1882	2016-12-07 00:49:37	Complete	1	10991	9	2	6		<em>Government, Non-Fire Department</em> - are operated directly by a federal, state, county, or loc		1		1	0															0																	0
1883	2016-12-07 08:39:46	Complete	1	2939	7		1		<em>Private</em> - are operated under the direct control of a for-profit or not-for-profit organizat		3		1	0															0																	0
1884	2016-12-07 13:00:52	Complete	1	165	9	1	1		<em>Fire Department</em> - an organization from which fire and EMS services are provided, regardless		1		1	0															0																	0
1885	2016-12-07 23:13:02	Complete	1	1877	9	1	6		<em>Government, Non-Fire Department</em> - are operated directly by a federal, state, county, or loc		1		1	0															0																	0
1886	2016-12-08 07:55:23	Complete	1	9184	7	2	5		<em>Private</em> - are operated under the direct control of a for-profit or not-for-profit organizat		3		1	0															0																	0
1888	2016-12-08 09:44:06	Complete	1	8561	9	2	6		<em>Fire Department</em> - an organization from which fire and EMS services are provided, regardless		1		1	0															0																	0
1889	2016-12-08 13:54:58	Complete	1	12251	9	2	2		<em>Military</em> - are operated by one of the U.S. Armed Forces and staffed by active duty personne		6	Cilinical setting and immediate response	0
1891	2016-12-08 15:10:04	Complete	1	5605	5	1	1		<em>Private</em> - are operated under the direct control of a for-profit or not-for-profit organizat		1		1	0															0																	0
1892	2016-12-08 17:50:08	Complete	1	12212	8	2	1		<em>Hospital</em> - refers to EMS agencies that are under the direct control of a hospital, regardle		2		1	0															0																	0
1893	2016-12-08 18:25:20	Complete	1	687	8	1	1		<em>Air Medical</em> - an organization which provides air ambulance services, regardless of the type		1		1	0															0																	0
1894	2016-12-08 23:28:39	Complete	1	5841	9	1	1		<em>Fire Department</em> - an organization from which fire and EMS services are provided, regardless		1		1	0															1	1											4				0	0
1896	2016-12-09 11:38:46	Complete	1	1756	3	2	1		<em>Hospital</em> - refers to EMS agencies that are under the direct control of a hospital, regardle		1		1	0															0																	0
1898	2016-12-10 09:49:41	Complete	1	4262	4	1	1		<em>Government, Non-Fire Department</em> - are operated directly by a federal, state, county, or loc		1		1	0															0																	0
1899	2016-12-10 10:30:54	Complete	1	10754	9	1	6		<em>Fire Department</em> - an organization from which fire and EMS services are provided, regardless		1		1	1		2	3	4					1		3			0	0																	0
1900	2016-12-10 13:39:34	Complete	1	7760	5	1	1		<em>Private</em> - are operated under the direct control of a for-profit or not-for-profit organizat		1		1	0															0																	0
1901	2016-12-10 20:51:17	Complete	1	5686	7	1	1		<em>Fire Department</em> - an organization from which fire and EMS services are provided, regardless		1		1	1				4		6			1					1	0																	0
1902	2016-12-10 23:37:24	Complete	1	10805	5	1	1		<em>Fire Department</em> - an organization from which fire and EMS services are provided, regardless		1		1	0															0																	0
1904	2016-12-11 09:14:52	Complete	1	1967	8	2	1		<em>Fire Department</em> - an organization from which fire and EMS services are provided, regardless		1		1	1		2	3						1		3			0	1		2		4					1	2						0	1	1
1905	2016-12-11 15:23:43	Complete	1	6256	2	0
1906	2016-12-11 20:56:46	Complete	1	1432	8	1	1		<em>Fire Department</em> - an organization from which fire and EMS services are provided, regardless		1		1	0															0																	0
1907	2016-12-12 00:05:45	Complete	1	11861	9	1	1		<em>Fire Department</em> - an organization from which fire and EMS services are provided, regardless		1		1	1		2	3			6						4	More brightly lit area	0	0																	0
1908	2016-12-12 11:05:50	Complete	1	12486	9	2	1		Other - Please specify	Municipal	1		1	1		2	3	4								4	glasses due to small print	0	0																	0
1911	2016-12-13 14:01:29	Complete	1	7731	4	2	1		<em>Hospital</em> - refers to EMS agencies that are under the direct control of a hospital, regardle		3		1	0															0																	0
1912	2016-12-13 19:25:52	Complete	1	5970	9	2	5		<em>Private</em> - are operated under the direct control of a for-profit or not-for-profit organizat		3		1	0															0																	0
1914	2016-12-14 05:58:01	Complete	1	2853	8	1	5		<em>Government, Non-Fire Department</em> - are operated directly by a federal, state, county, or loc		3		1	0															0																	0
1915	2016-12-15 10:28:10	Complete	1	2375	8	1	1		<em>Fire Department</em> - an organization from which fire and EMS services are provided, regardless		1		1	0															0																	0
1918	2016-12-16 00:31:44	Complete	1	3738	4	1	1		<em>Private</em> - are operated under the direct control of a for-profit or not-for-profit organizat		3		1	0															0																	0
Response ID	Date Submitted	Status		Invite Custom Field 1	How many years have you worked as an EMS professional?	For how many different organizations do you currently perform EMS work?	Which of the following best describes your primary role at your main EMS job?	<em>Other</em> - A person whose primary EMS role at their main job is not listed above (please specify).:Which of the following best describes your primary role at your main EMS job?	Which of the following best describes your main EMS agency/organization?	Other - Please specify:q4	Which of the following best describes the primary type of service provided by your main EMS agency/organization?	<em>Other - </em> Please specify:q5	In the past 12 months, have you provided any patient care in the prehospital setting?	In the past 12 months, have you had difficulty identifying a medication while providing care in the prehospital setting?	Lack of transparency of package made it difficult to tell what product was:In the past 12 months, Â which of the following has made it difficult for you to identify aÂ medication?	Crowded label made it difficult to read:In the past 12 months, Â which of the following has made it difficult for you to identify aÂ medication?	Small text on label made it difficult to read:In the past 12 months, Â which of the following has made it difficult for you to identify aÂ medication?	Different medications have similar packaging:In the past 12 months, Â which of the following has made it difficult for you to identify aÂ medication?	Confusing names:In the past 12 months, Â which of the following has made it difficult for you to identify aÂ medication?	Dark conditions made it difficult to read labels:In the past 12 months, Â which of the following has made it difficult for you to identify aÂ medication?	Other - Please describe:In the past 12 months, Â which of the following has made it difficult for you to identify aÂ medication?	Other - Please describe:In the past 12 months, Â which of the following has made it difficult for you to identify aÂ medication?	Flashlight:In the past 12 months, which of the following have you used to cope when medications were difficult to identify?	Touch/feel:In the past 12 months, which of the following have you used to cope when medications were difficult to identify?	Changed the location of product within container, bag or ambulance:In the past 12 months, which of the following have you used to cope when medications were difficult to identify?	Other - Please describe:In the past 12 months, which of the following have you used to cope when medications were difficult to identify?	Other - Please describe:In the past 12 months, which of the following have you used to cope when medications were difficult to identify?	In the past 12 months, hasÂ an issue with identifying a medication negatively impacted your patient care?	In the past 12 months, have youÂ had difficulty opening a medication?	Too small of an area to grip:In the past 12 months, which of the following has made it difficult for you to open a medication?	Materials meant to separate stuck together:In the past 12 months, which of the following has made it difficult for you to open a medication?	Product required too much force to open:In the past 12 months, which of the following has made it difficult for you to open a medication?	Product required two hands to open:In the past 12 months, which of the following has made it difficult for you to open a medication?	Unfamiliar with product packaging:In the past 12 months, which of the following has made it difficult for you to open a medication?	Packaging directions for opening were not clear:In the past 12 months, which of the following has made it difficult for you to open a medication?	Other - Please describe:In the past 12 months, which of the following has made it difficult for you to open a medication?	Other - Please describe:In the past 12 months, which of the following has made it difficult for you to open a medication?	Knives:In the past 12 months, which of the following have you used to cope when medications were difficult to open?	Scissors:In the past 12 months, which of the following have you used to cope when medications were difficult to open?	Teeth:In the past 12 months, which of the following have you used to cope when medications were difficult to open?	Pen:In the past 12 months, which of the following have you used to cope when medications were difficult to open?	Partner assistance:In the past 12 months, which of the following have you used to cope when medications were difficult to open?	Other - Please describe:In the past 12 months, which of the following have you used to cope when medications were difficult to open?	Other - Please describe:In the past 12 months, which of the following have you used to cope when medications were difficult to open?	In the past 12 months, hasÂ an issue with opening a medication negatively impacted your patient care?	In the past 12 months, have you had difficultyÂ administeringÂ a medication?	Medication characteristics made it difficult to remove:In the past 12 months, which of the following has made it difficult for you to administer a medication?	Product stuck to package:In the past 12 months, which of the following has made it difficult for you to administer a medication?	Complicated packaging features:In the past 12 months, which of the following has made it difficult for you to administer a medication?
51	2016-11-17 15:06:57	Complete	1	1668	6	1	1		<em>Air Medical</em> - an organization which provides air ambulance services, regardless of the type		3		1	0															1					5				1	2		4	5			0	0
76	2016-11-17 15:14:52	Complete	1	8264	9	1	1		<em>Air Medical</em> - an organization which provides air ambulance services, regardless of the type		2		1	1		2	3			6	7	information blends with color of packaging	1		3			0	1	1		3		5					2		4	5			0	1
104	2016-11-17 15:16:58	Complete	1	4075	7	2	1		<em>Private</em> - are operated under the direct control of a for-profit or not-for-profit organizat		1		1	0															1				4							3					0
135	2016-11-17 15:23:38	Partial	2	10732	4	2	1		<em>Fire Department</em> - an organization from which fire and EMS services are provided, regardless		1		1	1				4							3			0	0
139	2016-11-17 15:22:18	Partial	2	11749	7	1	6		<em>Private</em> - are operated under the direct control of a for-profit or not-for-profit organizat		1		0
146	2016-11-17 15:27:12	Partial	2	5381	4	1
318	2016-11-17 17:10:38	Partial	2	2188	9	2	2		<em>Hospital</em> - refers to EMS agencies that are under the direct control of a hospital, regardle		1		0
323	2016-11-17 17:15:26	Partial	1	78	9	1
360	2016-11-17 18:11:04	Partial	2	856	9	1	5		<em>Government, Non-Fire Department</em> - are operated directly by a federal, state, county, or loc		3		1	1		2	3						1		3			0	0
388	2016-11-17 18:51:59	Partial	2	4054	9	2	5		<em>Air Medical</em> - an organization which provides air ambulance services, regardless of the type		1		1
396	2016-11-17 19:07:18	Partial	2	10562	3	2	1		<em>Fire Department</em> - an organization from which fire and EMS services are provided, regardless		1		1	0															0																	0
429	2016-11-17 20:09:00	Partial	2	10072	9	2
444	2016-11-17 20:36:16	Partial	2	2413	6	2	1		<em>Hospital</em> - refers to EMS agencies that are under the direct control of a hospital, regardle		1		1	1		2	3	4					1					0	0
453	2016-11-17 20:53:20	Partial	2	6061	6	2
514	2016-11-18 02:29:52	Partial	2	8168	5	1	1		<em>Hospital</em> - refers to EMS agencies that are under the direct control of a hospital, regardle		1		1	0															0																	0
608	2016-11-18 13:05:31	Complete	1	375	9	2	5		<em>Fire Department</em> - an organization from which fire and EMS services are provided, regardless		1		1	0															0																	0
627	2016-11-18 15:09:54	Complete	1	12114	6	2	1		<em>Fire Department</em> - an organization from which fire and EMS services are provided, regardless		1		1	0															1	1	2		4							3					0	1
633	2016-11-18 15:23:42	Partial	2	556	9	1
646	2016-11-18 18:46:09	Complete	1	3669	7	2	1		<em>Private</em> - are operated under the direct control of a for-profit or not-for-profit organizat		1		1	0															1			3	4					1				5			0	1			3
649	2016-11-18 19:30:44	Complete	1	8219	9	1	1		Other - Please specify	Public/private 9-1-1 contract	1		1	0															0																	1			3
721	2016-11-19 22:32:42	Complete	1	10057	5	2	1		<em>Fire Department</em> - an organization from which fire and EMS services are provided, regardless		1		1	0															0																	0
745	2016-11-20 12:48:00	Complete	1	9983	9	2	2		<em>Private</em> - are operated under the direct control of a for-profit or not-for-profit organizat		5		1	0															0																	0
807	2016-11-22 09:22:57	Complete	1	110	9	2	2		<em>Fire Department</em> - an organization from which fire and EMS services are provided, regardless		1		1	0															1		2		4								4	5			0	0
817	2016-11-22 13:30:11	Partial	2	11003	8	1	5		<em>Government, Non-Fire Department</em> - are operated directly by a federal, state, county, or loc		1		1	0															0																	0
861	2016-11-23 12:44:58	Partial	2	9641
864	2016-11-23 12:47:45	Partial	2	1797	6	2	5		<em>Fire Department</em> - an organization from which fire and EMS services are provided, regardless		1		1
967	2016-11-23 13:48:11	Complete	1	9623	9	2	1		<em>Private</em> - are operated under the direct control of a for-profit or not-for-profit organizat		1		1	0															0																	0
972	2016-11-23 13:48:44	Partial	2	9000	9	2	1		<em>Private</em> - are operated under the direct control of a for-profit or not-for-profit organizat		3		1	0															1	1			4					1	2	3					0	0
1068	2016-11-23 16:53:04	Partial	2	10131	5	2
1075	2016-11-23 17:23:55	Partial	2	230	6	2	1		<em>Military</em> - are operated by one of the U.S. Armed Forces and staffed by active duty personne		3		1	0															0																	0
1116	2016-11-23 20:21:29	Partial	2	2735	6	1	6		<em>Private</em> - are operated under the direct control of a for-profit or not-for-profit organizat		3		1
1117	2016-11-23 20:29:11	Partial	2	4259
1118	2016-11-23 20:34:44	Partial	2	10719	4
1273	2016-11-26 08:30:13	Partial	2	11246	8	1
1275	2016-11-26 09:06:24	Complete	1	11666	4	2	1		<em>Fire Department</em> - an organization from which fire and EMS services are provided, regardless		1		1	0															1				4						2		4				0	1			3
1297	2016-11-27 09:49:04	Complete	1	10564	8	2	2		<em>Hospital</em> - refers to EMS agencies that are under the direct control of a hospital, regardle		3		1	1				4							3			0	0																	0
1322	2016-11-27 22:56:06	Partial	2	8316	6	2	1		<em>Hospital</em> - refers to EMS agencies that are under the direct control of a hospital, regardle		3		1
1402	2016-12-01 12:20:14	Complete	1	8462	8	1	7	Fire Chief of Internal Affairs for Atlanta Fire Rescue	<em>Fire Department</em> - an organization from which fire and EMS services are provided, regardless		1		1	0															0																	0
1408	2016-12-01 12:17:15	Partial	2	2616	4	1
1423	2016-12-01 12:20:22	Partial	2	1423	8	1
1429	2016-12-01 12:22:35	Partial	2	7186	6	2
1431	2016-12-01 12:26:40	Complete	1	2241	5	1	1		<em>Government, Non-Fire Department</em> - are operated directly by a federal, state, county, or loc		1		1	0															0																	0
1435	2016-12-01 12:25:45	Partial	2	8850	9	1	5		<em>Private</em> - are operated under the direct control of a for-profit or not-for-profit organizat		1
1466	2016-12-01 12:54:18	Partial	2	9790	5	1	1		<em>Private</em> - are operated under the direct control of a for-profit or not-for-profit organizat		1		1	0															1	1		3	4					1	2			5			1	0
1523	2016-12-01 13:23:28	Partial	2	8236	9	2	6		<em>Government, Non-Fire Department</em> - are operated directly by a federal, state, county, or loc		1		1	1		2	3						1	2				0	1	1		3	4					1	2	3	4	5			0	0
1660	2016-12-01 17:23:49	Complete	1	1065	8	2	2		<em>Private</em> - are operated under the direct control of a for-profit or not-for-profit organizat		6	Instructor and Backcountry Medic	1	0															0																	0
1662	2016-12-01 17:32:14	Partial	2	7773	9	2	7	Flunky	<em>Government, Non-Fire Department</em> - are operated directly by a federal, state, county, or loc		1		1
1679	2016-12-01 19:00:19	Complete	1	6819	8	2	1		<em>Private</em> - are operated under the direct control of a for-profit or not-for-profit organizat		1		1	0															0																	0
1707	2016-12-01 20:47:56	Complete	1	1466	5	0
1710	2016-12-01 21:01:28	Complete	1	3605	8	1	1		<em>Government, Non-Fire Department</em> - are operated directly by a federal, state, county, or loc		1		1	0															0																	0
1736	2016-12-01 23:23:56	Complete	1	3643	9		5		<em>Private</em> - are operated under the direct control of a for-profit or not-for-profit organizat		2		1	0															0																	0
1738	2016-12-01 23:37:18	Partial	2	7440	6	2	1		<em>Hospital</em> - refers to EMS agencies that are under the direct control of a hospital, regardle		2		1	0															0																	0
1799	2016-12-02 16:12:58	Partial	2	4758
1835	2016-12-03 18:15:05	Partial	2	804	3	0
1858	2016-12-05 08:59:57	Complete	1	11569	9	1	1		<em>Fire Department</em> - an organization from which fire and EMS services are provided, regardless		1		1	0															0																	0
1903	2016-12-11 08:29:30	Partial	2	167	6	2	7	Independent duty provider and force multiplier	Other - Please specify	Other government agency	6	Medicine in remote, austere, and hostile environments	1
																													1367																310	1559
																													343																33	144
																																												Total	343	1703
																																												Yes rate	9.62099
																																													9.62099
[truncated: 58 more columns]

## Sheet: Gender
	Response ID	Date Submitted	Status		How many years have you worked as an EMS professional?					For how many different organizations do you currently perform EMS work?				Which of the following best describes your primary role at your main EMS job?				Which of the following best describes the primary type of service provided by your main EMS agency/organization?				<em>Other - </em> Please specify:q5	In the past 12 months, have you provided any patient care in the prehospital setting?				In the past 12 months, have you had difficulty identifying a medication while providing care in the prehospital setting?						In the past 12 months, Â which of the following has made it difficult for you to identify aÂ medication?										In the past 12 months, which of the following have you used to cope when medications were difficult to identify?				In the past 12 months, have youÂ had difficulty opening a medication?
	25	2016-11-17 15:01:49	Complete	1	1095	9				1				2									1			O	0																					0
	27	2016-11-17 15:01:14	Complete	1	4455	9				1				1									1			O	1							1														1
	30	2016-11-17 15:02:14	Complete	1	7476	7				2				1									1			O	0																					0
	31	2016-11-17 15:01:48	Complete	1	5312	5				1				1									1			O	0																					0
	37	2016-11-17 15:07:02	Complete	1	1199	9				2				2								educational	1			O	1										2											0
	46	2016-11-17 15:02:37	Complete	1	6189	7				2				1									0			X
	64	2016-11-17 15:09:55	Complete	1	10184	3				1				1									1			O	0																					0
	73	2016-11-17 15:14:46	Complete	1	1222	6				2				1									1			O	1							1										1				1
	80	2016-11-17 15:16:20	Complete	1	1066	6				1				1									1			O	0																					0
	83	2016-11-17 15:16:34	Complete	1	8808	9				1				1									1			O	0																					1
	88	2016-11-17 15:13:28	Complete	1	1079	7				1				1									1			O	1										2							1				0
	94	2016-11-17 15:16:09	Complete	1	457	5				1				1									1			O	0																					0
	103	2016-11-17 15:15:45	Complete	1	1407	8				1				1									1			O	0																					0
	111	2016-11-17 15:21:14	Complete	1	917	8				2				1									1			O	0																					1
	112	2016-11-17 15:20:50	Complete	1	3230	6				1				3									1			O	0																					1
	120	2016-11-17 15:19:37	Complete	1	4089	7				2				1									1			O	0																					0
	124	2016-11-17 15:19:00	Complete	1	3907	6				2				1									1			O	0																					0
	132	2016-11-17 15:24:45	Complete	1	1910	7				2				1									1			O	0																					0
	143	2016-11-17 15:27:32	Complete	1	6952	7				1				1									0			X
	153	2016-11-17 15:31:41	Complete	1	5230	5				1				1									1			O	0																					0
	157	2016-11-17 15:34:27	Complete	1	3441	8				1				1									1			O	0																					1
	161	2016-11-17 15:37:06	Complete	1	7337	4				2				1									1			O	1																		2			0
	162	2016-11-17 15:38:46	Complete	1	8302	8				1				1									1			O	0																					1
	163	2016-11-17 15:33:47	Complete	1	5311	5				1				1									0			X
	169	2016-11-17 15:33:03	Complete	1	4893	5				2				1									0			X
	181	2016-11-17 15:44:51	Complete	1	7221	9				2				5									1			O	1										2							1				1
	188	2016-11-17 15:46:12	Complete	1	4559	5				1				1									1			O	0																					0
	189	2016-11-17 15:47:26	Complete	1	4270	7				1				3									1			O	0																					0
	192	2016-11-17 16:03:54	Complete	1	1154	7				2				2									1			O	1																	1	2			0
	194	2016-11-17 15:46:37	Complete	1	10835	6				2				1									1			O	0																					0
	196	2016-11-17 15:49:09	Complete	1	4183	4				1				1									1			O	0																					1
	200	2016-11-17 15:49:51	Complete	1	41	9				2				1									1			O	0																					0
	203	2016-11-17 15:51:58	Complete	1	12032	6				2				1									1			O	0																					0
	212	2016-11-17 15:57:40	Complete	1	11328	6				1				1									1			O	1																					1
	222	2016-11-17 16:07:53	Complete	1	11460	4				1				1									1			O	0																					1
	223	2016-11-17 16:06:38	Complete	1	3318	8				1				1									1			O	1										2											1
	227	2016-11-17 16:05:16	Complete	1	2775	8				0
	229	2016-11-17 16:02:53	Complete	1	6988	7				0
	234	2016-11-17 16:15:36	Complete	1	6871	6				1				7									1			O	1																	1				1
	244	2016-11-17 16:21:54	Complete	1	4499	6				2				1									1			O	0																					0
	260	2016-11-17 16:29:31	Complete	1	11253	9				1				5									1			O	0																					0
	261	2016-11-17 16:28:10	Complete	1	11176	4				2				1									1			O	0																					0
	271	2016-11-17 16:40:12	Complete	1	7263	8				1				6									1			O	0																					1
	273	2016-11-17 16:39:25	Complete	1	6744	9				2				1									1			O	0																					1
	280	2016-11-17 16:46:13	Complete	1	8615	5				2				1									1			O	1							1										1	2			1
	284	2016-11-17 16:47:20	Complete	1	9121	7				2				5								Education	1			O	0																					0
	285	2016-11-17 16:44:32	Complete	1	6206	4				2				1									1			O	0																					0
	297	2016-11-17 16:53:30	Complete	1	4015	5				2				1									1			O	0																					1
	298	2016-11-17 16:53:56	Complete	1	2235	8				1				1									1			O	1																	1				0
	299	2016-11-17 16:56:55	Complete	1	5958	5				2				3									1			O	0																					0
	300	2016-11-17 16:52:26	Complete	1	6430	9				0
	302	2016-11-17 17:01:56	Complete	1	3918	6				1				1									1			O	1																		2			0
	304	2016-11-17 16:58:06	Complete	1	3847	8				1													1			O	1							1										1				0
	307	2016-11-17 16:58:49	Complete	1	9386	4				0																X
	321	2016-11-17 17:15:25	Complete	1	6893	7				1				1									1			O	0																					0
	356	2016-11-17 18:02:36	Complete	1	4936	9				1				1									1			O	0																					0
	359	2016-11-17 18:06:36	Complete	1	4806	5				2				2									1			O	0																					0
	364	2016-11-17 18:24:01	Complete	1	2289	9				2				1									1			O	1										2											0
	368	2016-11-17 18:26:19	Complete	1	5979	9				1				1									1			O	0																					0
	370	2016-11-17 18:27:53	Complete	1	9387	4				1				1									1			O	0																					0
	371	2016-11-17 18:27:26	Complete	1	11188	7				1				1									1			O	0																					0
	374	2016-11-17 18:34:36	Complete	1	9628	7				1				1									1			O	0																					0
	376	2016-11-17 18:38:24	Complete	1	2548	7				2				1									1			O	1										2							1				0
	382	2016-11-17 18:50:43	Complete	1	9889	4				1				1									1			O	1																		2			1
	383	2016-11-17 19:10:13	Complete	1	404	6				2				1									1			O	0																					0
	386	2016-11-17 18:49:40	Complete	1	12567	8				1				1									1			O	0																					0
	387	2016-11-17 18:52:42	Complete	1	462	6				1				1									1			O	0																					0
	389	2016-11-17 18:52:41	Complete	1	4065	9				0																X
	390	2016-11-17 19:09:04	Complete	1	2572	7				2				1									1			O	0																					1
	398	2016-11-17 19:26:47	Complete	1	8753	6				2				1									1			O	0																					0
	404	2016-11-17 19:25:28	Complete	1	2203	4				2				1									1			O	0																					1
	418	2016-11-17 19:38:15	Complete	1	7813	9				1				1									1			O	0																					0
	432	2016-11-17 20:15:55	Complete	1	5215	9				1				6									1			O	0																					0
	437	2016-11-17 20:28:48	Complete	1	8653	7				1				1									1			O	1											7					Many medication use the same color of tops (gray, lite gray, or white) so it makes grabbing the wrong medication easy.					1
	445	2016-11-17 20:43:30	Complete	1	985	9				1				1									1			O	1																					0
	469	2016-11-17 21:34:20	Complete	1	1852	7				1				1									1			O	0																					1
	472	2016-11-17 21:46:46	Complete	1	1166	9				2				1									1			O	0																					1
	473	2016-11-17 21:48:57	Complete	1	545	7				1				1									1			O	1										2							1				1
	476	2016-11-17 22:06:10	Complete	1	604	5				2				1									1			O	0																					0
	480	2016-11-17 22:17:05	Complete	1	10857	7				2				1									1			O	0																					0
	482	2016-11-17 22:16:04	Complete	1	1606	3				1				7									0			X
	485	2016-11-17 22:25:40	Complete	1	7729	6				2				1									1			O	0																					0
	491	2016-12-02 23:20:12	Complete	1	4216	6				1				1									1			O	1										2											1
	497	2016-11-17 23:06:35	Complete	1	172	7				1				1									1			O	0																					0
	498	2016-11-17 23:39:16	Complete	1	7258	7				2				1									1			O	1										2							1				1
	499	2016-11-17 23:30:14	Complete	1	11917	9				2				5									1			O	0																					0
	505	2016-11-18 00:16:04	Complete	1	2918	7				1				1									1			O	0																					0
	511	2016-11-18 01:56:33	Complete	1	2563	6				1				1									1			O	0																					0
	513	2016-11-18 02:28:05	Complete	1	8623	9				1				6									1			O	0																					0
	521	2016-11-18 05:30:32	Complete	1	6797	6				1				1									1			O	0																					0
	523	2016-11-18 06:32:08	Complete	1	8006	5				1				1									1			O	0																					0
	524	2016-11-18 06:32:29	Complete	1	5713	5				2				1									1			O	0																					1
	533	2016-11-18 08:01:48	Complete	1	359	7				1				1									1			O	0																					0
	535	2016-11-18 08:05:18	Complete	1	4410	8				1				1									0			X
	537	2016-11-18 08:16:12	Complete	1	11026	9				2				1									1			O	0																					0
	543	2016-11-18 08:30:39	Complete	1	9065	3				2				1									1			O	0																					1
	545	2016-11-18 08:30:47	Complete	1	2685	6				2				1									1			O	1										2							1				0
	546	2016-11-18 08:40:06	Complete	1	4222	8				2				1									1			O	0																					1
	548	2016-11-18 08:44:02	Complete	1	25	4				1				1									1			O	0																					0
	555	2016-11-18 09:20:20	Complete	1	5216	5				2				1									1			O	0																					0
	556	2016-11-18 09:25:08	Complete	1	2778	2				1				1									1			O	0																					0
	558	2016-11-18 09:31:37	Complete	1	719	9				1				5									1			O	0																					0
	573	2016-11-18 10:54:19	Complete	1	5578	9				1				1									1			O	0																					1
	581	2016-11-18 11:26:43	Complete	1	8138	7				1				2									1			O	0																					0
	591	2016-11-18 11:54:57	Complete	1	288	3				1				2									1			O	0																					0
	593	2016-11-18 12:01:30	Complete	1	1573	8				1				1									1			O	0																					1
	594	2016-11-18 12:04:11	Complete	1	3171	5				2				1									1			O	0																					0
	595	2016-11-18 12:12:14	Complete	1	6076	7				2				1									1			O	1																	1				0
	600	2016-11-18 12:34:43	Complete	1	108	8				1				1									1			O	0																					0
	601	2016-11-18 12:40:20	Complete	1	1458	8				0																X
	603	2016-11-18 12:48:23	Complete	1	11942	5				2				1									1			O	0																					0
	606	2016-11-18 13:02:13	Complete	1	6004	6				1				5								research and analysis of EMS nationally	0			X
	611	2016-11-18 13:16:17	Complete	1	7509	8				1				1									1			O	0																					1
	613	2016-11-18 13:40:10	Complete	1	3628	9				1				1									1			O	0																					0
	619	2016-11-18 14:12:34	Complete	1	4603	9				1				1									1			O	0																					0
	636	2016-11-18 16:05:35	Complete	1	11900	5				2				1									1			O	0																					0
	637	2016-11-18 16:13:27	Complete	1	4345	3				1				1									1			O	1							1										1				1
	647	2016-11-18 18:51:27	Complete	1	9172	6				1				1									1			O	1																	1				1
	650	2016-11-18 19:50:20	Complete	1	2570	7				2				1									1			O	0																					1
	659	2016-11-18 21:07:39	Complete	1	11928	9				1				1									1			O	0																					0
	663	2016-11-18 22:56:59	Complete	1	2979	8				1				1									1			O	0																					1
	665	2016-11-19 01:23:26	Complete	1	6258	5				2				1									1			O	0																					0
	666	2016-11-19 01:58:33	Complete	1	6277	5				1				1									1			O	1																	1				1
	670	2016-11-19 07:31:56	Complete	1	1258	5				2				1									1			O	1										2							1				0
	675	2016-11-19 09:14:06	Complete	1	3612	2				0																X
	677	2016-11-19 09:44:48	Complete	1	4000	8				1				1									1			O	0																					0
	678	2016-11-19 09:48:33	Complete	1	11868	8				1				2									1			O	0																					1
	690	2016-11-19 13:50:03	Complete	1	1787	1																				X
	693	2016-11-19 14:29:10	Complete	1	1049	9				1				5									0			X
	705	2016-11-19 17:42:25	Complete	1	4970	8				1				1									1			O	0																					0
	712	2016-11-19 19:16:30	Complete	1	2265	5				1				1									0			X
	726	2016-11-20 00:17:51	Complete	1	8163	5				1				1									1			O	0																					0
	728	2016-11-20 00:56:06	Complete	1	12213	9				1				5									1			O	0																					1
	729	2016-11-20 02:33:01	Complete	1	6923	2				1				1									1			O	1							1										1				0
	737	2016-11-20 09:49:42	Complete	1	4201	7				2				1									1			O	0																					0
	750	2016-11-20 18:02:03	Complete	1	10579	9				2				1									1			O	0																					1
	753	2016-11-20 19:02:18	Complete	1	9842	9				1				1								Air Medical	1			O	0																					0
	755	2016-11-20 20:05:17	Complete	1	1141	9				2				2									1			O	1										2							1				0
	757	2016-11-20 21:33:02	Complete	1	7883	5				1				1									1			O	0																					0
	759	2016-11-20 22:20:25	Complete	1	11640	4				1				1									1			O	0																					0
	781	2016-11-21 11:15:38	Complete	1	998	4				2				1									1			O	0																					0
	787	2016-11-21 13:59:04	Complete	1	11723	7				2				6									1			O	0																					0
	789	2016-11-21 14:58:26	Complete	1	4749	8				2				7									1			O	0																					0
	790	2016-11-21 15:06:43	Complete	1	6338	7				1				1									1			O	0																					0
	792	2016-11-21 15:34:03	Complete	1	1761	7				1				1								911 (scene) and critical care air medical transfers	1			O	0																					1
	797	2016-11-21 19:20:45	Complete	1	8092	7				1				1									1			O	0																					1
	799	2016-11-22 02:41:34	Complete	1	10569	3				2				1									1			O	0																					0
	800	2016-11-21 21:11:44	Complete	1	2784	4				1				1									1			O	0																					1
	801	2016-11-21 21:14:30	Complete	1	12441	9				0																X
	812	2016-11-22 11:42:45	Complete	1	9682	9				2				5									1			O	0																					0
	814	2016-11-22 12:45:39	Complete	1	1174	7				1				1								air medical 911 scene & Interfacilty transports	1			O	0																					0
	820	2016-11-22 15:22:23	Complete	1	6400	8				2				6									1			O	0																					0
	822	2016-11-22 16:52:22	Complete	1	9048	7				1				1									1			O	1							1			2							1				1
	834	2016-11-23 08:26:30	Complete	1	8347	5				1				4									1			O	0																					0
	837	2016-11-23 11:48:44	Complete	1	10563	9				1				2								Education	1			O	0																					1
	844	2016-11-23 12:42:56	Complete	1	7696	2				1				1									1			O	0																					0
	847	2016-11-23 12:43:39	Complete	1	9036	3				2				1									1			O	0																					0
	849	2016-11-23 12:49:15	Complete	1	3744	6				2				1									1			O	0																					1
	850	2016-11-23 12:46:38	Complete	1	10759	7				1				1									1			O	0																					1
	859	2016-11-23 12:47:58	Complete	1	2318	9				1				1									1			O	0																					0
	869	2016-11-23 12:51:28	Complete	1	2040	6				2				1									1			O	0																					0
	872	2016-11-23 12:54:14	Complete	1	11159	7				2				1									1			O	0																					0
	876	2016-11-23 12:52:05	Complete	1	3850	5				2				1									1			O	0																					0
	892	2016-11-23 13:58:07	Complete	1	5269	4				2				1									1			O	1							1										1				1
	902	2016-11-23 13:04:16	Complete	1	5341	7				2				1									1			O	0																					0
	904	2016-11-23 13:04:25	Complete	1	8848	7				1				1									1			O	0																					0
	914	2016-11-23 13:11:44	Complete	1	12480	3				1				1									1			O	1											7					No standardized packaging. Every medication should have a standard color for the medication label and cap.					0
	922	2016-11-23 13:17:56	Complete	1	7876	4				2				1									1			O	1										2								2			1
	927	2016-11-23 13:16:31	Complete	1	7136	7				1				1									1			O	0																					0
	938	2016-11-23 13:28:15	Complete	1	11520	9				1				1									1			O	0																					0
	944	2016-11-23 13:30:36	Complete	1	9188	7				1				1									1			O	0																					0
	955	2016-11-23 13:35:47	Complete	1	2589	8				0																X
	962	2016-11-23 13:48:22	Complete	1	3772	7				2				1									1			O	0																					1
	976	2016-11-23 13:50:48	Complete	1	6520	7				1				1									1			O	0																					1
	978	2016-11-23 13:57:11	Complete	1	6663	8				2				1									1			O	0																					0
	981	2016-11-23 13:55:38	Complete	1	9182	7				2				5									1			O	0																					0
	985	2016-11-23 14:11:58	Complete	1	2789	7				2				1									1			O	1										2							1				1
	989	2016-11-23 14:06:58	Complete	1	8625	9								5									0			X
	992	2016-11-23 14:29:18	Complete	1	6716	6				1				1									1			O	1											7					Labels wearing away because of frequency of them being checked.					0
	1003	2016-11-23 14:20:19	Complete	1	3809	7				2				2									1			O	0																					0
	1006	2016-11-23 14:25:49	Complete	1	4563	4				1				1									1			O	0																					0
	1014	2016-11-23 14:38:38	Complete	1	10817	3				0																X
	1016	2016-11-23 14:41:45	Complete	1	2096	6				1				1									1			O	0																					0
	1028	2016-11-23 15:01:00	Complete	1	10865	7				0																X
	1029	2016-11-23 15:08:19	Complete	1	2958	8				1				1									1			O	0																					0
	1033	2016-11-23 15:20:19	Complete	1	6791	7				2				1									1			O	0																					0
	1035	2016-11-23 15:20:33	Complete	1	3135	7				1				1									1			O	0																					0
	1036	2016-11-23 15:21:56	Complete	1	9137	9				1				1									1			O	0																					0
	1041	2016-11-23 15:33:41	Complete	1	7126	6				2				1									1			O	0																					0
	1042	2016-11-23 15:30:21	Complete	1	3590	4				1				1									1			O	0																					0
	1048	2016-11-23 15:42:36	Complete	1	2885	8				2				1									1			O	0																					0
	1050	2016-11-23 15:49:41	Complete	1	5401	6				1				1									1			O	0																					0
	1056	2016-11-23 16:08:04	Complete	1	7556	4				1				1									1			O	0																					0
	1060	2016-11-23 16:29:14	Complete	1	9084	6				1				1									1			O	0																					0
	1066	2016-11-23 16:59:18	Complete	1	1440	8				2				5									1			O	0																					0
	1076	2016-11-23 17:26:17	Complete	1	11718	4				1				1									1			O	1																					0
	1087	2016-11-23 18:25:04	Complete	1	2356	4				1				1									1			O	1																					1
	1092	2016-11-23 18:37:38	Complete	1	10315	4				1				1									1			O	0																					0
	1093	2016-11-23 18:41:20	Complete	1	5061	8				1				1									1			O	0																					0
	1096	2016-11-23 18:45:46	Complete	1	7460	9				2				1									1			O	0																					1
	1099	2016-11-23 19:12:43	Complete	1	4968	6				2				3									1			O	0																					1
	1119	2016-11-23 20:52:51	Complete	1	2004	8				2				1									1			O	0																					0
	1121	2016-11-23 20:57:09	Complete	1	7357	6				1				5									1			O	0																					1
	1125	2016-11-23 21:14:18	Complete	1	7711	8				2				1									1			O	0																					0
	1143	2016-11-23 23:00:07	Complete	1	11576	6				1				1									1			O	0																					0
	1148	2016-11-24 00:06:37	Complete	1	6293	7				2				1									1			O	0																					0
	1153	2016-11-24 01:22:28	Complete	1	11824	8				1				4									1			O	0																					0
	1154	2016-11-24 01:38:41	Complete	1	9974	8				1				1									1			O	0																					0
	1157	2016-11-24 04:45:55	Complete	1	6077	7				1				1									1			O	0																					1
	1164	2016-11-24 07:59:09	Complete	1	6288	8				1				1									1			O	0																					0
	1167	2016-11-24 08:23:50	Complete	1	2994	6				1				1								Air medical	1			O	0																					0
	1168	2016-11-24 08:29:36	Complete	1	1934	4				2				1									1			O	0																					1
	1172	2016-11-24 09:28:22	Complete	1	8941	8				1				1									1			O	0																					0
	1174	2016-11-24 10:03:36	Complete	1	7734	6				1				2									1			O	0																					0
	1176	2016-11-24 10:09:37	Complete	1	3988	4				2				1									1			O	0																					1
	1192	2016-11-24 14:15:05	Complete	1	6666	5				1				1									1			O	0																					0
	1200	2016-12-03 13:07:51	Complete	1	2294	6				2				1									1			O	0																					1
	1203	2016-11-24 18:36:18	Complete	1	11090	5				1				1									1			O	1										2											0
	1208	2016-11-24 20:37:13	Complete	1	6199	4				0																X
	1211	2016-11-24 21:00:28	Complete	1	6399	3				2				1									1			O	1										2							1				1
	1213	2016-11-24 21:24:02	Complete	1	2590	9				1				1									0			X
	1214	2016-11-24 21:30:36	Complete	1	5205	8				0																X
	1217	2016-11-24 23:15:26	Complete	1	4243	5				2				1									1			O	0																					0
	1220	2016-11-25 01:03:45	Complete	1	10868	8				2				1									1			O	0																					0
	1225	2016-11-25 07:55:00	Complete	1	2526	7				0																X
	1227	2016-11-25 08:34:59	Complete	1	1850	8				1				1									1			O	0																					0
	1228	2016-11-25 08:45:02	Complete	1	7286	8				1				1									1			O	0																					0
	1233	2016-11-25 10:21:36	Complete	1	5972	4				2				1									1			O	0																					0
	1240	2016-11-25 12:12:11	Complete	1	8965	7				1				1									0			X
	1243	2016-11-25 12:44:17	Complete	1	10525	5				2				1									1			O	0																					1
	1263	2016-11-25 21:14:34	Complete	1	9264	8				1				1									1			O	0																					0
	1265	2016-11-25 21:49:01	Complete	1	10626	4				1				1									1			O	1							1			2							1				0
	1266	2016-11-25 21:48:03	Complete	1	3904	7				2				1									1			O	1										2							1	2			1
	1294	2016-11-27 04:09:49	Complete	1	3752	4				1				4									1			O	0																					0
	1302	2016-11-27 11:45:37	Complete	1	6441	9				1				1									1			O	0																					0
	1303	2016-11-27 12:05:22	Complete	1	8142	2				1				1									1			O	0																					0
	1307	2016-11-27 13:14:30	Complete	1	7423	1																				X
	1310	2016-11-27 14:35:21	Complete	1	8674	7				1				1									1			O	0																					0
	1314	2016-11-27 18:03:12	Complete	1	122	6				1				1									1			O	0																					0
	1315	2016-11-27 18:06:24	Complete	1	6762	5				2				5									1			O	0																					1
	1318	2016-11-27 22:14:10	Complete	1	7017	8				1				1									1			O	0																					0
	1334	2016-11-28 10:31:39	Complete	1	7504	9				2				1									1			O	1																	1				1
	1337	2016-11-28 11:38:24	Complete	1	416	5				1				1									1			O	0																					0
	1346	2016-11-28 18:49:27	Complete	1	8343	7				1				1									1			O	0																					0
	1351	2016-11-29 09:35:10	Complete	1	4438	9				1				2									1			O	0																					0
	1355	2016-11-29 14:42:46	Complete	1	10218	9				2				5									1			O	0																					0
	1359	2016-11-29 17:34:24	Complete	1	560	8				2				1									1			O	0																					1
	1361	2016-11-29 18:22:37	Complete	1	4595	5				2				1									1			O	0																					0
	1362	2016-11-29 20:55:25	Complete	1	1405	5				2				1									1			O	0																					0
	1364	2016-11-30 03:00:46	Complete	1	12453	9				2				4									0			X
	1365	2016-11-30 06:33:20	Complete	1	4051	9				2				2									0			X
	1371	2016-11-30 11:19:49	Complete	1	7288	9				1				2									0			X
	1376	2016-11-30 16:08:22	Complete	1	3212	7				2				1									1			O	0																					1
	1379	2016-12-01 08:37:39	Complete	1	243	8				1				1									1			O	0																					0
	1380	2016-12-01 11:32:41	Complete	1	2604	9				0																X
	1391	2016-12-01 12:20:27	Complete	1	2117	7				1				1									1			O	0																					1
	1395	2016-12-01 12:17:43	Complete	1	95	7				1				2									1			O	0																					1
	1404	2016-12-01 12:20:23	Complete	1	9475	5				2				1									1			O	0																					0
	1405	2016-12-01 12:19:10	Complete	1	5589	4				2				1									1			O	0																					0
	1409	2016-12-01 12:22:29	Complete	1	9199	5				1				1									1			O	1																	1				1
	1425	2016-12-01 12:29:29	Complete	1	5252	4				2				1									1			O	1							1			2							1				1
	1430	2016-12-01 12:24:31	Complete	1	614	8				1				1									1			O	0																					0
	1432	2016-12-01 12:25:54	Complete	1	1260	4				2				1									1			O	1										2											0
	1433	2016-12-01 12:24:00	Complete	1	9201	5				2				1									0			X
	1438	2016-12-01 12:27:09	Complete	1	8342	5				1				1									1			O	0																					0
	1441	2016-12-01 12:26:45	Complete	1	9930	7				2				1									1			O	0																					0
	1443	2016-12-01 12:28:01	Complete	1	706	8				1				2								Regional council	1			O	0																					0
	1449	2016-12-01 12:31:07	Complete	1	6497	5				2				1									1			O	0																					1
	1450	2016-12-01 12:35:50	Complete	1	5048	9				2				1									1			O	1							1			2							1				1
	1455	2016-12-01 12:32:57	Complete	1	1165	9				1				1									1			O	0																					0
	1458	2016-12-01 12:37:09	Complete	1	9517	6				1				1									1			O	0																					1
	1469	2016-12-01 13:39:53	Complete	1	3279	9				2				5									1			O	1										2											0
	1474	2016-12-01 12:41:05	Complete	1	12116	6				0																X
	1476	2016-12-01 12:47:14	Complete	1	3045	6				2				1									1			O	0																					0
	1478	2016-12-01 12:45:53	Complete	1	10934	2				2				2									1			O	0																					0
	1480	2016-12-01 12:49:23	Complete	1	12068	7				1				1								Special event medicine	1			O	1										2											0
	1484	2016-12-01 12:45:29	Complete	1	2769	5				2				1									1			O	0																					0
	1486	2016-12-01 12:47:55	Complete	1	10463	5				2				1									1			O	0																					0
	1494	2016-12-01 12:51:33	Complete	1	4156	9				2				1									1			O	0																					0
	1504	2016-12-01 12:59:52	Complete	1	4131	7				1				1									1			O	1																					1
	1507	2016-12-01 13:01:51	Complete	1	7208	5				1				1									1			O	0																					1
	1508	2016-12-01 13:06:43	Complete	1	895	6				2				1									1			O	0																					0
	1513	2016-12-01 13:07:45	Complete	1	5816	7				1				1									1			O	0																					0
	1516	2016-12-01 13:10:51	Complete	1	11540	6				2				1									1			O	0																					1
	1524	2016-12-01 13:21:33	Complete	1	4655	5				2				1									1			O	0																					1
	1525	2016-12-01 13:19:35	Complete	1	581	6				2				1									0			X
	1528	2016-12-01 13:30:34	Complete	1	3576	9				1				6									1			O	1										2											0
	1542	2016-12-01 13:49:35	Complete	1	8782	7				1				1									1			O	0																					1
	1543	2016-12-01 13:44:32	Complete	1	399	6				2				1									1			O	0																					0
	1546	2016-12-01 13:47:54	Complete	1	11901	5				1				1									1			O	1										2							1				0
	1547	2016-12-01 13:49:07	Complete	1	10313	2				1				1									1			O	0																					0
	1548	2016-12-01 13:49:22	Complete	1	8988	6				2				1									1			O	0																					0
	1551	2016-12-01 13:52:33	Complete	1	8035	3				0																X
	1553	2016-12-01 14:02:51	Complete	1	5639	9				1				1									1			O	1										2							1				1
	1563	2016-12-01 14:06:41	Complete	1	441	5				1				3									1			O	0																					0
	1568	2016-12-01 14:11:07	Complete	1	3100	6				2				2									1			O	1																					1
	1570	2016-12-01 14:10:00	Complete	1	8159	4				1				1									1			O	0																					0
	1581	2016-12-01 14:28:08	Complete	1	9165	9				2				1									1			O	0																					0
	1583	2016-12-01 14:38:36	Complete	1	7097	7				1				1									1			O	0																					0
	1585	2016-12-01 14:33:36	Complete	1	6369	6				1				1									1			O	0																					0
	1591	2016-12-01 14:46:17	Complete	1	7595	5				1				1									1			O	0																					0
	1592	2016-12-01 14:53:21	Complete	1	2894	3				2				1									1			O	0																					0
	1602	2016-12-01 15:14:14	Complete	1	12023	6				1				1									1			O	0																					1
	1603	2016-12-01 15:15:15	Complete	1	9367	7				1				1									1			O	0																					0
	1612	2016-12-01 15:25:17	Complete	1	506	7				1				1									1			O	0																					0
	1615	2016-12-01 15:31:31	Complete	1	6681	9				1				1									1			O	0																					0
	1624	2016-12-01 16:05:40	Complete	1	2625	9				1				5									1			O	1										2											1
	1625	2016-12-01 16:02:02	Complete	1	10885	6				2				2									1			O	0																					0
	1626	2016-12-01 15:59:39	Complete	1	7646	6				2				1									1			O	0																					0
	1629	2016-12-01 16:08:14	Complete	1	4572	6				2				1									1			O	0																					0
	1634	2016-12-01 16:18:16	Complete	1	7832	1																				X
	1639	2016-12-01 16:29:14	Complete	1	6873	7				1				2									0			X
	1643	2016-12-01 16:35:56	Complete	1	4590	4				1				1									0			X
	1644	2016-12-01 16:38:47	Complete	1	8546	4				1				1									1			O	0																					0
	1648	2016-12-01 16:42:58	Complete	1	5725	7				0																X
	1650	2016-12-01 16:50:05	Complete	1	2387	8				1				7								Licensing EMS personnel	0			X
	1653	2016-12-01 17:10:22	Complete	1	8661	8				1				1									1			O	0																					0
	1655	2016-12-01 17:20:03	Complete	1	6012	6				1				4									1			O	0																					1
	1665	2016-12-01 17:41:27	Complete	1	7698	3				1				1									1			O	0																					0
	1667	2016-12-01 17:50:08	Complete	1	2317	7				2				1									1			O	0																					0
	1671	2016-12-05 22:06:01	Complete	1	7516	7				1				1									1			O	1										2							1				0
	1674	2016-12-08 00:44:16	Complete	1	10006	9				1				1									1			O	1																					1
	1681	2016-12-01 19:06:56	Complete	1	11696	8				2				1									1			O	0																					0
	1684	2016-12-01 19:15:44	Complete	1	4021	4				1				1									1			O	0																					0
	1685	2016-12-01 19:23:27	Complete	1	11134	7				1				1									1			O	0																					1
	1686	2016-12-01 19:26:45	Complete	1	11366	7				1				1									1			O	0																					0
	1695	2016-12-01 20:01:29	Complete	1	477	4				1				1									1			O	0																					0
	1702	2016-12-01 20:28:25	Complete	1	7735	7				1				1									1			O	0																					0
	1705	2016-12-01 20:40:55	Complete	1	9845	3				1				1									1			O	0																					1
	1730	2016-12-01 22:43:02	Complete	1	5965	8				1				1									1			O	0																					0
	1739	2016-12-01 23:37:29	Complete	1	8586	9				1				1									1			O	0																					1
	1741	2016-12-02 00:06:49	Complete	1	2819	8				2				1									1			O	0																					0
	1745	2016-12-02 01:10:31	Complete	1	11311	5				2				1									1			O	0																					0
	1747	2016-12-02 02:02:18	Complete	1	9138	3				1				1									1			O	0																					0
	1748	2016-12-02 02:10:33	Complete	1	12455	9				2				1									1			O	0																					1
	1751	2016-12-02 04:23:42	Complete	1	5954	7				1				1									1			O	0																					0
	1752	2016-12-02 05:22:09	Complete	1	7538	7				1				1									1			O	0																					0
	1753	2016-12-02 05:55:46	Complete	1	511	5				2				4									1			O	0																					0
	1755	2016-12-02 07:21:52	Complete	1	10255	8				2				1									1			O	0																					0
	1764	2016-12-02 09:25:18	Complete	1	767	9				2				1									1			O	0																					0
	1771	2016-12-02 09:45:06	Complete	1	5963	5				1				1									1			O	1																					0
	1776	2016-12-02 10:39:11	Complete	1	3276	9				1				7									0			X
	1780	2016-12-02 11:14:31	Complete	1	4083	9				1				1									1			O	0																					1
	1782	2016-12-02 11:33:36	Complete	1	8979	8				1				3									1			O	0																					0
	1784	2016-12-02 11:51:36	Complete	1	8785	6				2				1									1			O	0																					1
	1793	2016-12-02 14:21:55	Complete	1	53	7				0																X
	1798	2016-12-02 16:02:02	Complete	1	5322	1																				X
	1801	2016-12-02 17:21:41	Complete	1	2114	9				1				1									1			O	0																					0
	1803	2016-12-02 17:33:08	Complete	1	9566	6				2				1									1			O	0																					0
	1804	2016-12-02 17:42:27	Complete	1	8888	6				2				1									1			O	0																					0
	1805	2016-12-02 18:11:58	Complete	1	9705	9				1				1									1			O	0																					0
	1812	2016-12-02 22:33:57	Complete	1	9850	8				1				6									1			O	0																					0
	1814	2016-12-02 23:58:33	Complete	1	8030	9				2				1									1			O	0
	1815	2016-12-03 00:47:48	Complete	1	4543	4				1				1									1			O	0																					0
	1819	2016-12-03 07:49:58	Complete	1	34	9				1				2									1			O	0																					0
	1824	2016-12-03 10:10:14	Complete	1	10738	8				2				1									1			O	0																					0
	1831	2016-12-04 12:10:34	Complete	1	12570	8				0																X
	1837	2016-12-03 20:05:17	Complete	1	5430	6				2				1									1			O	0																					0
	1843	2016-12-04 06:13:23	Complete	1	1836	9				2				6									1			O	0																					0
	1846	2016-12-04 15:24:27	Complete	1	3739	8				1				1									0			X
	1848	2016-12-04 17:52:00	Complete	1	8576	8				0																X
	1851	2016-12-04 21:14:17	Complete	1	12107	4				2				1									1			O	0																					0
	1852	2016-12-04 21:28:12	Complete	1	9662	5				2				1									1			O	0																					1
	1859	2016-12-05 09:54:11	Complete	1	11185	9				1				5									1			O	0																					0
[truncated: 1,569 more rows]
[truncated: 112 more columns]

## Sheet: Age
	Total number							How many years have you worked as an EMS professional?								For how many different organizations do you currently perform EMS work?							Which of the following best describes your primary role at your main EMS job?						<em>Other</em> - A person whose primary EMS role at their main job is not listed above (please specify).:Which of the following best describes your primary role at your main EMS job?						Which of the following best describes the primary type of service provided by your main EMS agency/organization?								In the past 12 months, have you provided any patient care in the prehospital setting?
[truncated: 11 more rows]
[truncated: 325 more columns]

[truncated: 6 more sheets: Work experience, Community, Others, AgeXGender, Sheet1, Sheet6]
